# Supplementary material for: Multidisease testing for HIV and TB using the GeneXpert platform: A feasibility study in rural Zimbabwe
Source: PLoS One. 2018 Mar 2;13(3):e0193577. doi: 10.1371/journal.pone.0193577 (PMC5834185; doi:10.1371/journal.pone.0193577)
Supplement: S1 Data — (XLSX) [file pone.0193577.s001.xlsx]

## Sheet: Sheet1
Unique_ID	Sex	Reason_for_VL_testing	TAT_POC_VL	Xpert_VL	Centralized_VL_results	Centralized_VL_TAT	Facility_Name	Age_Years	Time_to_EAC
1	Female	Targeted		0	0	24	GMH	46
2	Male	Targeted	5	0	0	29	GMH	56
3	Female	Targeted	5	0	0	29	GMH	58
4	Female	Targeted	5	45	0	29	GMH	36
5	Female	Targeted	4	0	0	28	GMH	28
6	Female	Targeted	4	0	0	28	GMH	53
7	Female	Targeted	3	0	0	27	GMH	47
8	Female	Targeted	3	47	0	27	GMH	46
9	Unknown	Targeted	3	98	560	27	GMH	33
10	Female	Targeted	2	46400	55000	26	GMH	18	4
11	Female	Targeted	2	0	0	26	GMH	35
12	Female	Targeted	2	0	0	26	GMH	38
13	Male	Targeted	2	45	0	26	GMH	61
14	Unknown	Targeted	2	0	0	26	GMH	46
15	Male	Targeted	2	0	0	26	GMH	67
16	Female	Targeted	2	0	0	26	GMH	33
17	Female	Targeted	0	0	0	26	GMH	58
18	Female	Targeted	0	Error	0	26	GMH	31
19	Female	Targeted	1	1660	7550	26	GMH	52	11
20	Female	Targeted	0	490	2100	25	GMH	36
21	Female	Targeted	0	0	0	25	GMH	39
22	Male	Targeted	0	0	0	25	GMH	18
23	Female	Targeted	1	0	0	25	GMH	32
24	Female	Targeted	1	0	0	25	GMH
25	Male	Targeted	1	47	0	25	GMH	52
26	Female	Targeted	0	0	0	24	GMH	57
27	Female	Targeted	0	0	0	24	GMH	33
28	Female	Targeted	0	0	0	24	GMH	39
29	Male	Targeted	0	0	0	24	GMH	36
30	Female	Targeted	0	0	0	23	GMH	51
31	Female	Targeted	1	0	0	23	GMH
32	Female	Targeted	1	0	0	23	GMH	35
33	Male	Targeted	0	74	0	24	GMH	20
34	Male	Targeted	0	0	0	24	GMH	18
35	Male	Targeted	2	0	0	24	GMH	18
36	Male	Targeted	2	0	0	24	GMH	18
37	Female	Targeted	0	Error	0	29	GMH	56
38	Male	Targeted	0	0	0	29	GMH	46
39	Female	Targeted	0	0	0	29	GMH	53
40	Male	Targeted	0	0	0	29	GMH	40
41	Female	Targeted	0	0	0	29	GMH	26
42	Male	Targeted	0	89	0	29	GMH	29
43	Female	Targeted	0	0	0	29	GMH	32
44	Male	Targeted	0	0	0	29	GMH	55
45	Female	Targeted	0	0	0	34	GMH	32
46	Female	Targeted	0	0	0	34	GMH	45
47	Male	Targeted	0	0	0	34	GMH	43
48	Female	Targeted	0	0	0	34	GMH	26
49	Female	Targeted	1	0	0	12	GMH	46
50	Female	Targeted	1	0	0	12	GMH	51
51	Female	Targeted	1	0	0	12	GMH	48
52	Female	Targeted	2	0	0	12	GMH	45
53	Male	Targeted	2	0	0	34	GMH	35
54	Female	Targeted	1	0	0	24	GMH	56
55	Female	Targeted	1	0	0	24	GMH	62
56	Male	Targeted	1	0	0	24	GMH	59
57	Male	Targeted	0	0	0	32	GMH	69
58	Female	Targeted	0	0	0	32	GMH	50
59	Female	Targeted	1	0	0	32	GMH	40
60	Male	Targeted	0	0	0	31	GMH	64
61	Male	Targeted	0	0	0	31	GMH	52
62	Male	Missing	0	241000	185000	31	GMH	49	7
63	Female	Missing	0	0	0	31	GMH	58
64	Female	Targeted	2	0	0	31	GMH	45
65	Female	Targeted	1	195	1350	31	GMH	42
66	Male	Repeat after EAC	1	138000	16200	31	GMH	49	9
67	Female	Targeted	0	0	0	30	GMH	34
68	Male	Targeted	0	0	0	27	GMH	40
69	Female	Targeted	0	280000	96000	27	GMH	18	6
70	Female	Targeted	0	0	0	27	GMH	51
71	Male	Targeted	0	0	0	27	GMH	52
72	Female	Targeted	0	7780	12600	27	GMH	18	12
73	Male	Targeted	0	417	950	26	GMH	38
74	Female	Targeted	0	0	0	26	GMH	58
75	Female	Targeted	0	0	0	26	GMH	33
76	Male	Targeted	0	0	0	27	GMH	49
77	Male	Targeted	0	0	0	27	GMH	39
78	Male	Targeted	0	0	0	27	GMH	53
79	Male	Targeted	0	0	0	27	GMH	40
80	Male	Targeted	0	0	0	50	GMH	36
81	Male	Targeted	0	0	0	50	GMH	19
82	Female	Targeted	0	99	0	50	GMH	27
83	Female	Targeted	0	0	0	50	GMH	33
84	Female	Targeted	3	2000000	1550000	50	GMH	37	6
85	Female	Targeted	0	0	0	49	GMH	46
86	Female	Targeted	0	0	0	49	GMH	62
87	Female	Targeted	0	0	0	49	GMH	73
88	Male	Targeted	0	0	0	49	GMH	63
89	Male	Targeted	0	15700	25600	49	GMH	18	7
90	Female	Targeted	1	0	0	26	GMH	39
91	Female	Targeted	1	372000	480000	25	GMH	18	6
92	Female	Targeted	3	0	0	24	GMH	53
93	Male	Targeted	0	0	0	22	GMH	45
94	Male	Targeted	0	0	0	22	GMH	69
95	Unknown	Targeted	2	0	0	22	GMH	29
96	Female	Targeted	1	387	860	24	GMH	47
97	Female	Targeted	1	125000	210000	24	GMH	22	23
98	Female	Targeted	1	Error	0	24	GMH	32
99	Male	Targeted	1	0	0	24	GMH	57
100	Male	Targeted	1	0	0	24	GMH	37
101	Male	Repeat after EAC	0	22400	33600	23	GMH	32	23
102	Male	Targeted	0	0	0	23	GMH
103	Female	Targeted	0	0	0	23	GMH
104	Male	Targeted	0	0	0	23	GMH
105	Female	Missing	0	152	0	23	GMH	60
106	Female	Targeted	0	425	760	23	GMH	40
107	Female	Targeted	1	0	0	23	GMH	29
108	Female	Targeted	1	0	0	23	GMH	46
109	Female	Targeted	0	51	0	22	GMH	41
110	Female	Targeted	0	0	0	24	GMH	47
111	Female	Targeted	0	0	0	24	GMH	34
112	Female	Targeted	0	Error	0	24	GMH	40
113	Female	Targeted	0	0	0	37	GMH	33
114	Male	Targeted	0	Error	0	37	GMH	51
115	Female	Targeted	1	0	0	37	GMH	74
116	Female	Repeat after EAC	0	0	0	36	GMH	27
117	Male	Targeted	3	450	1150	33	GMH	46
118	Female	Targeted	2	109	630	33	GMH	30
119	Female	Missing	2	0	0	33	GMH	29
120	Male	Missing	1	0	0	22	GMH	44
121	Male	Targeted	1	0	0	22	GMH	38
122	Female	Targeted	1	0	0	22	GMH	31
123	Male	Targeted	1	0	0	22	GMH	18
124	Male	Targeted	1	0	0	37	GMH	39
125	Male	Repeat after EAC	1	830	2400	37	GMH	19
126	Male	Targeted	1	0	0	37	GMH	62
127	Female	Targeted	0	0	0	21	GMH	29
128	Male	Targeted	0	0	0	32	GMH	44
129	Male	Targeted	0	0	0	32	GMH	46
130	Male	Targeted	0	0	0	32	GMH	67
131	Unknown	Targeted	0	0	0	32	GMH	23
132	Male	Targeted	0	0	0	32	GMH	18
133	Female	Targeted	0	0	0	32	GMH	52
134	Male	Targeted	1	0	0	32	GMH	48
135	Female	Targeted	1	0	0	32	GMH	18
136	Female	Targeted	0	0	0	31	GMH	65
137	Female	Targeted	0	0	0	31	GMH	85
138	Unknown	Targeted	0	Error	1	31	GMH	23
139	Unknown	Targeted	0	0	0	31	GMH	65
140	Female	Repeat after EAC	0	0	0	22	GMH
141	Female	Targeted	0	0	0	22	GMH	29
142	Female	Targeted	0	Error	0	22	GMH	67
143	Female	Repeat after EAC	0	20900	16300	22	GMH	23	8
144	Male	Targeted	0	0	0	21	GMH	45
145	Female	Targeted	0	10000	6900	21	GMH	38	19
146	Male	Targeted	0	0	0	21	GMH	48
147	Female	Targeted	1	0	0	24	GMH	38
148	Female	Targeted	1	0	0	24	GMH	45
149	Female	Targeted	1	160	0	24	GMH	18
150	Female	Targeted	1	0	0	24	GMH	54
151	Female	Targeted	0	0	0	24	GMH	28
152	Male	Targeted	0	0	0	24	GMH	58
153	Female	Targeted	0	0	0	24	GMH	39
154	Female	Targeted	0	47	0	24	GMH	34
155	Female	Targeted	1	0	0	24	GMH	48
156	Male	Targeted	1	0	0	26	GMH	38
157	Female	Targeted	0	0	0	26	GMH	34
158	Female	Targeted	1	72	0	26	GMH	54
159	Female	Targeted	1	0	0	26	GMH	48
160	Female	Targeted	1	12700	18400	26	GMH	67	25
161	Female	Targeted	0	0	0	25	GMH	19
162	Female	Targeted	0	0	0	22	GMH	42
163	Male	Targeted	0	240	0	22	GMH	53
164	Male	Targeted	0	0	0	22	GMH	39
165	Male	Repeat after EAC	0	67	0	30	GMH	46
166	Male	Targeted	0	0	0	30	GMH	33
167	Female	Targeted	0	Error	0	30	GMH	19
168	Male	Targeted	0	0	0	33	GMH	36
169	Female	Targeted	0	760	850	22	GMH	52
170	Female	Targeted	0	Error	0	33	GMH	72
171	Unknown	Targeted		0	0	24	GMH	31
172	Female	Targeted	0	0	0	23	GMH	51
173	Female	Targeted	0	0	0	23	GMH	52
174	Female	Targeted	0	0	0	24	GMH	53
175	Female	Targeted		0	0	24	GMH	32
176	Female	Targeted	1	0	0	23	GMH	34
177	Female	Targeted	1	1590000	980000	24	GMH	38	4
178	Female	Targeted	1	0	0	23	GMH	24
179	Female	Targeted	0	0	0	20	GMH	55
180	Female	Targeted	0	0	0	20	GMH	64
181	Female	Targeted	0	0	0	20	GMH	38
182	Female	Targeted	0	0	0	20	GMH	63
183	Male	Targeted	0	0	0	20	GMH	25
184	Female	Targeted	1	240000	16550	20	GMH	35	41
185	Female	Targeted	2	25800	19750	20	GMH	40	3
186	Male	Targeted	0	454	0	24	GMH	18
187	Male	Targeted	0	0	0	24	GMH	48
188	Male	Targeted	0	57	0	24	GMH
189	Male	Targeted	0	0	0	24	GMH	18
190	Male	Targeted	0	51100	75000	24	GMH	19	11
191	Male	Targeted	0	0	0	24	GMH	46
192	Male	Targeted	0	Error	0	24	GMH	39
193	Male	Targeted	0	0	0	24	GMH	45
194	Male	Targeted	0	0	0	24	GMH	36
195	Male	Targeted	0	0	0	24	GMH	49
196	Female	Targeted	0	0	0	33	GMH	29
197	Female	Targeted	0	0	0	33	GMH	40
198	Female	Targeted	0	0	0	32	GMH	42
199	Male	Targeted	0	0	0	32	GMH	37
200	Male	Targeted	0	93100	110000	29	GMH	21	67
201	Female	Targeted	0	0	0	29	GMH	75
202	Female	Targeted	0	0	0	29	GMH	48
203	Male	Targeted	0	44	0	29	GMH	32
204	Female	Targeted	0	0	0	29	GMH	41
205	Female	Targeted	0	0	0	29	GMH	35
206	Female	Targeted	0	0	640	24	GMH	18
207	Female	Targeted	0	0	0	25	GMH	35
208	Male	Targeted	1	54	0	25	GMH	40
209	Female	Targeted	1	0	0	24	GMH	37
210	Male	Targeted	0	0	0	24	GMH	35
211	Male	Missing	0	0	0	24	GMH	48
212	Female	Targeted	0	0	0	24	GMH	18
213	Female	Targeted	0	0	0	24	GMH	39
214	Male	Targeted	0	0	0	24	GMH	18
215	Female	Targeted	1	0	0	24	GMH	53
216	Female	Targeted	1	0	0	24	GMH	36
217	Male	Targeted	0	0	0	23	GMH	47
218	Female	Targeted	0	0	0	24	GMH	37
219	Female	Targeted	0	0	0	32	GMH	51
220	Female	Targeted	0	0	0	32	GMH	25
221	Female	Targeted	0	0	0	32	GMH	40
222	Male	Targeted	0	Error	0	32	GMH	47
223	Male	Targeted	0	0	0	32	GMH	45
224	Female	Targeted	0	0	0	30	GMH	37
225	Female	Targeted	0	0	0	30	GMH	45
226	Female	Targeted	0	0	0	30	GMH	50
227	Female	Targeted	1	0	0	30	GMH	49
228	Female	Targeted	1	0	0	30	GMH	40
229	Male	Targeted	0	38700	29500	29	GMH	76	29
230	Male	Targeted	0	0	0	29	GMH	70
231	Male	Targeted	1	0	0	29	GMH	44
232	Female	Targeted	1	0	0	29	GMH	51
233	Male	Targeted	1	546	910	29	GMH	73
234	Male	Targeted	1	Error	0	29	GMH	18
235	Female	Targeted	1	0	0	29	GMH	35
236	Female	Targeted	1	0	0	29	GMH	38
237	Female	Targeted	1	0	0	29	GMH	20
238	Male	Targeted	0	0	0	28	GMH	18
239	Female	Targeted	0	0	0	24	GMH	39
240	Female	Targeted	0	49	0	24	GMH	34
241	Female	Targeted	0	0	0	24	GMH	48
242	Female	Targeted	0	0	0	24	GMH	64
243	Male	Targeted	0	0	0	24	GMH	18
244	Female	Targeted	0	0	0	24	GMH	51
245	Female	Targeted	0	660	0	24	GMH	30
246	Female	Targeted	0	0	0	23	GMH	37
247	Female	Targeted	0	0	0	24	GMH	28
248	Female	Targeted	0	430	0	24	GMH	38
249	Female	Targeted	0	0	0	19	GMH	38
250	Female	Targeted	1	201000	350000	19	GMH	18	1
251	Female	Targeted	0	322	0	18	GMH	54
252	Male	Targeted	0	0	0	24	GMH	33
253	Female	Targeted	0	Error	0	24	GMH	43
254	Male	Targeted	0	0	0	24	GMH	37
255	Female	Missing	0	0	0	24	GMH	33
256	Male	Targeted	0	0	0	24	GMH	52
257	Female	Repeat after EAC	0	0	0	24	GMH	37
258	Female	Targeted	0	0	0	24	GMH	47
259	Male	Targeted	0	0	0	24	GMH	22
260	Male	Targeted	0	0	0	24	GMH	55
261	Male	Targeted	0	0	0	29	GMH	42
262	Female	Targeted	0	137	0	29	GMH	40
263	Male	Targeted	0	542	0	34	GMH	42
264	Female	Targeted	0	0	0	28	GMH	33
265	Female	Targeted	0	0	520	28	GMH	26
266	Female	Targeted	0	0	0	28	GMH	18
267	Male	Targeted	0	74	0	28	GMH	18
268	Female	Targeted	0	0	0	28	GMH	59
269	Female	Targeted	0	112	112	28	GMH	54
270	Male	Targeted	0	0	0	28	GMH	36
271	Female	Targeted	0	0	0	28	GMH	52
272	Male	Targeted	1	0	0	28	GMH	60
273	Female	Targeted	1	0	0	28	GMH	58
274	Female	Targeted	1	0	0	28	GMH	48
275	Female	Targeted	1	0	0	28	GMH	40
276	Male	Targeted	0	0	0	27	GMH	38
277	Female	Targeted	0	235000	235000	27	GMH	30	1
278	Unknown	Targeted	0	0	0	27	GMH	49
279	Female	Targeted	0	0	0	27	GMH	29
280	Male	Targeted	0	0	0	27	GMH	50
281	Female	Targeted	0	Error	1	26	GMH	67
282	Female	Targeted	0	0	0	26	GMH	33
283	Male	Targeted	0	0	0	26	GMH	35
284	Female	Targeted	0	159	0	26	GMH	46
285	Female	Targeted	1	0	0	26	GMH	34
286	Female	Targeted	1	0	0	26	GMH	51
287	Male	Targeted	1	0	0	26	GMH	53
288	Male	Targeted	1	0	0	17	GMH	40
289	Male	Targeted	1	0	0	17	GMH	58
290	Male	Repeat after EAC	1	12100	12100	19	GMH	18	33
291	Male	Targeted	1	0	0	19	GMH	18
292	Male	Targeted	1	21300	32600	19	GMH	20	10
293	Female	Targeted	0	23900	18600	24	GMH	40	10
294	Female	Targeted	0	0	0	24	GMH	34
295	Male	Targeted	0	1990000	1650500	24	GMH	42	11
296	Male	Targeted	0	0	0	24	GMH	64
297	Female	Missing	0	Error	0	19	GMH	50
298	Female	Targeted	0	0	0	29	GMH	57
299	Male	Targeted	0	0	0	29	GMH	56
300	Female	Targeted	1	0	620	29	GMH	58
301	Male	Targeted	2	0	0	29	GMH	47
302	Male	Targeted	0	0	0	28	GMH	57
303	Male	Targeted	1	0	0	28	GMH	40
304	Male	Targeted	1	0	0	28	GMH	48
305	Female	Repeat after EAC	2	77700	89500	28	GMH	34	7
306	Male	Targeted	0	256000	410500	27	GMH	18	2
307	Male	Repeat after EAC	1	21500	27500	27	GMH	18	2
308	Female	Targeted	1	52	0	27	GMH	51
309	Male	Targeted	0	0	0	27	GMH	51
310	Male	Targeted	1	0	0	27	GMH	48
311	Female	Missing	1	72	650	27	GMH	53
312	Female	Repeat after EAC	0	0	0	24	GMH	32
313	Female	Missing	0	0	0	24	GMH	45
314	Female	Targeted	0	0	0	24	GMH	40
315	Female	Targeted	0	0	0	24	GMH	52
316	Female	Targeted	1	51	0	24	GMH	46
317	Female	Targeted	1	980	1680	24	GMH	49
318	Female	Targeted	1	140	0	24	GMH	26
319	Male	Targeted	1	129000	155000	24	GMH	18	1
320	Female	Targeted	0	0	0	24	GMH	54
321	Female	Targeted	0	68	0	24	GMH	18
322	Female	Targeted	0	0	0	24	GMH
323	Female	Targeted	1	0	0	32	GMH	42
324	Female	Targeted	1	0	0	32	GMH	33
325	Male	Targeted	1	0	480	32	GMH	40
326	Female	Targeted	1	0	0	32	GMH	48
327	Female	Targeted	1	0	0	21	GMH	52
328	Female	Targeted	1	0	0	21	GMH	29
329	Male	Targeted	1	0	0	21	GMH	45
330	Female	Targeted	1	0	0	21	GMH	36
331	Female	Targeted	1	53	0	21	GMH	56
332	Female	Targeted	1	0	0	21	GMH	52
333	Female	Targeted	1	0	0	21	GMH	61
334	Female	Targeted	1	0	0	21	GMH	24
335	Female	Targeted	0	0	0	20	GMH	59
336	Male	Targeted	0	0	550	20	GMH	37
337	Female	Targeted	0	0	0	20	GMH	40
338	Female	Targeted	0	0	0	20	GMH	51
339	Female	Targeted	0	129	0	20	GMH	43
340	Female	Targeted	0	6450	10600	20	GMH	37	2
341	Female	Targeted	0	0	0	20	GMH	62
342	Female	Targeted	1	11600	14800	20	GMH	30	2
343	Female	Repeat after EAC	0	21900	16400	24	GMH	43	2
344	Female	Targeted	0	0	0	24	GMH	52
345	Male	Missing	0	0	0	24	GMH	40
346	Male	Repeat after EAC	0	140	0	24	GMH	40
347	Female	Targeted	0	0	0	24	GMH	34
348	Male	Targeted	2	83	630	27	GMH	18
349	Female	Targeted	2	0	0	27	GMH	41
350	Female	Targeted	2	0	0	27	GMH	71
351	Female	Targeted	2	0	0	27	GMH	60
352	Female	Targeted	1	0	0	26	GMH	57
353	Male	Targeted	1	0	0	26	GMH	71
354	Female	Targeted	1	0	0	26	GMH	57
355	Female	Targeted	1	0	0	26	GMH	45
356	Female	Targeted	1	0	0	26	GMH	44
357	Female	Targeted	1	0	0	26	GMH	27
358	Male	Targeted	4	77	0	24	GMH
359	Female	Targeted	0	Error	0	25	GMH	20
360	Male	Targeted	0	41	0	25	GMH	49
361	Female	Targeted	0	0	0	25	GMH	42
362	Female	Targeted	0	106	0	25	GMH	57
363	Female	Targeted	0	0	0	24	GMH	31
364	Female	Targeted	1	0	0	24	GMH	44
365	Female	Repeat after EAC	1	0	0	24	GMH	47
366	Female	Targeted		0	0	24	GMH	33
367	Male	Targeted	1	0	0	24	GMH	62
368	Male	Targeted	1	0	0	24	GMH	18
369	Female	Repeat after EAC	1	117000	200000	24	GMH	23	5
370	Male	Missing	1	36200	410000	23	GMH	18	13
371	Female	Targeted	1	0	0	40	GMH	45
372	Female	Targeted	1	0	0	40	GMH	27
373	Male	Targeted	1	84	0	23	GMH	42
374	Male	Targeted	0	0	0	22	GMH	36
375	Female	Targeted	0	0	0	22	GMH	38
376	Male	Targeted	0	0	0	22	GMH	40
377	Male	Targeted	0	0	0	22	GMH	34
378	Female	Repeat after EAC	0	0	0	39	GMH	54
379	Female	Targeted	1	0	0	39	GMH	18
380	Female	Targeted	1	0	0	39	GMH	47
381	Female	Missing	1	155	0	39	GMH	47
382	Female	Repeat after EAC	1	480	850	39	GMH
383	Female	Targeted	1	Error	0	39	GMH	39
384	Female	Targeted	1	0	0	39	GMH	26
385	Female	Targeted	4	16100	22500	22	GMH	21	4
386	Female	Targeted	4	0	0	24	GMH	41
387	Female	Targeted	1	0	0	22	GMH	41
388	Male	Targeted	1	0	0	22	GMH	58
389	Male	Targeted	1	0	0	22	GMH	55
390	Male	Targeted	1	0	0	22	GMH	59
391	Female	Targeted	1	0	0	22	GMH	38
392	Female	Targeted	1	0	0	22	GMH	38
393	Female	Targeted	1	0	0	21	GMH	54
394	Female	Targeted	1	0	0	21	GMH	64
395	Female	Targeted	1	113	0	21	GMH	31
396	Female	Targeted	1	700	650	21	GMH	24
397	Male	Targeted	1	0	0	10	GMH	18
398	Male	Targeted	1	0	0	10	GMH	40
399	Female	Targeted	1	0	0	10	GMH	39
400	Female	Targeted	1	0	0	21	GMH	38
401	Male	Targeted	1	0	560	24	GMH	47
402	Female	Targeted	1	0	0	24	GMH	49
403	Male	Targeted	0	0	0	24	GMH	46
404	Female	Targeted	0	0	0	32	GMH	61
405	Male	Targeted	0	0	0	32	GMH	47
406	Male	Targeted	0	0	0	32	GMH	43
407	Male	Targeted	0	0	0	32	GMH	56
408	Female	Targeted	0	0	0	32	GMH	43
409	Male	Targeted	1	64700	78000	32	GMH	18	7
410	Male	Targeted	1	0	0	32	GMH
411	Male	Targeted	1	0	0	32	GMH	41
412	Male	Targeted	0	0	0	31	GMH	51
413	Male	Repeat after EAC	1	172	0	31	GMH	18
414	Female	Targeted	1	0	530	31	GMH	40
415	Female	Targeted	1	0	0	24	GMH	50
416	Female	Targeted	1	0	0	24	GMH	64
417	Female	Targeted	1	66	0	24	GMH	43
418	Female	Targeted	1	0	0	24	GMH	45
419	Male	Targeted	1	127	0	24	GMH	18
420	Male	Targeted	1	Error	0	24	GMH	18
421	Female	Targeted	1	0	0	24	GMH	36
422	Male	Missing	1	10000000	43500	24	GMH	60	14
423	Male	Repeat after EAC	0	215	0	21	GMH	43
424	Male	Targeted	0	Error	0	21	GMH	68
425	Female	Repeat after EAC	0	0	0	21	GMH	33
426	Male	Repeat after EAC	0	0	0	24	GMH	48
427	Female	Targeted	1	0	0	24	GMH	47
428	Male	Targeted	1	154	0	24	GMH	45
429	Male	Targeted	1	0	0	24	GMH	43
430	Female	Targeted	0	0	0	25	GMH	29
431	Female	Targeted	0	0	0	27	GMH	27
432	Male	Targeted	0	0	0	27	GMH	43
433	Female	Targeted	0	18600	26400	27	GMH	54	5
434	Male	Repeat after EAC	1	0	0	27	GMH
435	Male	Targeted	1	93500	125000	24	GMH	53	11
436	Male	Targeted	0	0	0	24	GMH	50
437	Male	Targeted	0	228	0	24	GMH	30
438	Female	Missing	3	0	0	18	GMH	42
439	Female	Targeted	2	0	0	17	GMH	38
440	Female	Repeat after EAC	2	0	0	17	GMH	47
441	Female	Targeted	2	0	0	17	GMH	40
442	Male	Targeted	1	399000	546600	17	GMH	34	60
443	Female	Targeted	1	870	2500	19	GMH	32
444	Female	Targeted	0	192	0	24	GMH	40
445	Female	Targeted	0	0	0	24	GMH	40
446	Male	Targeted	1	42500	29600	24	GMH	48	4
447	Male	Targeted	1	0	0	37	GMH	42
448	Male	Targeted	0	1700000	2050000	24	GMH	61	7
449	Female	Targeted	1	0	0	40	GMH	41
450	Male	Targeted	1	74000	88000	40	GMH	42	52
451	Male	Targeted	1	0	0	40	GMH	35
452	Male	Targeted	0	5090	9800	35	GMH	26	29
453	Male	Targeted	0	0	0	34	GMH	38
454	Female	Targeted	1	397	0	23	GMH	40
455	Male	Targeted	1	0	0	23	GMH	47
456	Female	Targeted	1	26600	34600	36	GMH	36	15
457	Female	Targeted	3	54	0	41	GMH	27
458	Female	Targeted	0	0	0	40	GMH	56
459	Female	Missing	2	0	0	39	GMH	53
460	Female	Missing	2	0	0	39	GMH	35
461	Female	Missing	2	0	0	21	GMH	38
462	Male	Missing	2	12000000	580500	21	GMH	67	11
463	Female	Missing	2	0	0	17	GMH	46
464	Female	Missing	2	486	0	17	GMH	30
465	Female	Missing	2	0	0	17	GMH	46
466	Female	Missing	2	0	0	17	GMH	47
467	Female	Missing	1	15100	21000	20	GMH	33	10
468	Male	Targeted	0	0	0	18	GMH	54
469	Female	Targeted	1	0	0	17	GMH	29
470	Female	Targeted	1	113	0	17	GMH	49
471	Female	Targeted	1	0	0	18	GMH	39
472	Male	Repeat after EAC	1	27300	21500	18	GMH	22	19
473	Female	Targeted	1	0	0	18	GMH	45
474	Female	Targeted	1	0	0	18	GMH	36
475	Female	Missing	0	0	0	17	GMH	69
476	Male	Targeted	0	4420	6800	17	GMH	50	5
477	Female	Targeted	0	0	0	16	GMH	47
478	Female	Targeted	1	0	0	16	GMH	60
479	Female	Repeat after EAC	1	0	0	16	GMH	44
480	Female	Missing	1	0	0	16	GMH	59
481	Female	Repeat after EAC	1	778000	85000	15	GMH	28	7
482	Female	Repeat after EAC	1	72100	10200	15	GMH	42	4
483	Male	Targeted	2	0	0	15	GMH	27
484	Female	Targeted	0	0	0	24	GMH	47
485	Male	Repeat after EAC		30400	25900	24	GMH	36	6
486	Female	Missing	3	0	0	23	GMH	43
487	Female	Repeat after EAC	1	840	900	22	GMH	31
488	Female	Missing	2	0	0	21	GMH	47
489	Female	Missing	2	522	0	21	GMH	39
490	Female	Targeted	0	0	0	24	GMH	41
491	Female	Targeted	0	0	0	24	GMH	52
492	Female	Targeted	0	0	0	24	GMH	49
493	Male	Targeted	0	Error	0	42	GMH	43
494	Female	Targeted	0	0	0	42	GMH	60
495	Male	Targeted	4	40500	28600	24	GMH	39	15
496	Male	Targeted	1	1320000	980500	21	GMH	43	19
497	Female	Targeted		400000	320000	22	GMH	36	10
498	Female	Repeat after EAC		20300	16300	21	GMH	53	38
499	Female	Targeted	0	17600	36700	24	GMH	18	13
500	Female	Targeted	0	30000	12500	24	GMH	18	5
501	Male	Targeted	5	0	0	29	GMH	58
502	Female	Targeted	5	45	0	29	GMH	36
503	Female	Targeted	4	0	0	28	GMH	28
504	Male	Targeted	4	0	0	24	GMH	53
505	Female	Targeted	3	0	0	27	GMH	45
506	Female	Targeted	3	47	490	27	GMH	34
507	Male	Targeted	3	98	0	24	GMH	33
508	Female	Targeted	2	46400	46400	16	GMH	19	5
509	Female	Targeted	2	0	0	16	GMH	35
510	Female	Targeted	2	0	0	16	GMH	38
511	Female	Targeted	2	45	0	16	GMH	61
512	Female	Targeted	2	0	0	16	GMH	43
513	Male	Targeted	1	0	0	24	GMH	44
514	Female	Targeted	1	74000	103000	24	GMH	33	5
515	Female	Targeted	1	0	0	24	GMH	38
516	Female	Targeted	0	5090	6500	24	GMH	30	8
517	Male	Targeted	0	0	0	24	GMH	32
518	Female	Targeted	1	397	0	47	GMH	40
519	Male	Targeted	1	0	0	47	GMH	40
520	Female	Targeted	1	26600	15600	47	GMH	40	7
521	Female	Targeted	3	54	0	47	GMH	31
522	Male	Targeted	0	0	0	46	GMH	49
523	Female	Missing	2	0	0	45	GMH	53
524	Female	Missing	2	0	0	45	GMH	35
525	Female	Missing	2	0	0	45	GMH	40
526	Female	Missing	2	12000000	580000	45	GMH	58	11
527	Female	Missing	2	0	0	45	GMH	46
528	Female	Missing	2	486	890	45	GMH	30
529	Female	Missing	2	0	0	45	GMH	46
530	Female	Missing	2	0	0	45	GMH	47
531	Male	Missing	1	15100	22600	44	GMH	33	69
532	Male	Targeted	0	0	0	24	GMH	51
533	Female	Targeted	1	0	0	24	GMH	29
534	Female	Targeted	0	0	0	24	GMH	56
535	Female	Targeted	1	0	0	24	GMH	58
536	Female	Targeted	2	0	0	24	GMH	47
537	Female	Targeted	0	0	0	23	GMH	57
538	Female	Targeted	1	0	0	23	GMH	40
539	Female	Targeted	1	0	0	23	GMH	48
540	Male	Repeat after EAC	2	77700	45000	23	GMH	34	37
541	Female	Targeted	0	256000	153000	22	GMH	18	12
542	Female	Repeat after EAC	1	21500	40600	22	GMH	23	11
543	Female	Targeted	1	52	0	22	GMH	51
544	Female	Targeted	0	0	0	22	GMH	51
545	Female	Targeted	1	0	0	22	GMH	48
546	Male	Missing	1	72	710	22	GMH	53
547	Male	Repeat after EAC	0	0	0	21	GMH	32
548	Male	Missing	0	0	0	21	GMH	45
549	Male	Targeted	0	0	0	24	GMH	40
550	Female	Targeted	0	0	0	24	GMH	52
551	Female	Targeted	1	51	0	24	GMH	46
552	Female	Targeted	1	9800	14600	24	GMH	49	12
553	Female	Targeted	1	440	0	24	GMH	26
554	Female	Targeted	1	129000	245000	24	GMH	18	7
555	Male	Targeted	0	0	0	24	GMH	54
556	Male	Targeted	0	68	0	24	GMH	18
557	Female	Targeted	0	0	0	24	GMH	21
558	Male	Targeted	1	0	0	24	GMH	42
559	Female	Targeted	1	0	0	24	GMH	33
560	Male	Targeted	1	0	0	24	GMH	40
561	Female	Targeted	1	0	350	24	GMH	48
562	Female	Targeted	1	0	0	23	GMH	52
563	Female	Targeted	1	0	0	23	GMH	29
564	Female	Targeted	1	0	0	24	GMH	45
565	Female	Targeted	1	0	0	24	GMH	36
566	Female	Targeted	1	53	425	24	GMH	56
567	Female	Targeted	1	0	0	23	GMH	52
568	Female	Targeted	1	0	0	24	GMH	61
569	Female	Targeted	1	0	0	24	GMH	24
570	Female	Targeted	4	0	0	23	GMH	53
571	Female	Targeted	3	0	0	22	GMH	45
572	Female	Targeted	3	47	0	22	GMH	39
573	Female	Targeted	3	98	0	22	GMH	33
574	Female	Targeted	2	46400	29000	21	GMH	18	5
575	Unknown	Targeted	2	0	0	24	GMH	35
576	Female	Targeted	2	0	0	34	GMH	38
577	Male	Targeted	2	45	0	34	GMH	61
578	Female	Targeted	2	0	0	34	GMH	39
579	Male	Targeted	2	0	0	26	GMH	67
580	Female	Targeted	2	0	0	26	GMH	44
581	Female	Targeted	0	0	0	35	GMH	61
582	Female	Targeted	0	Error	0	35	GMH	31
583	Female	Targeted	1	660	520	35	GMH	52
584	Female	Targeted	0	190	0	36	GMH	36
585	Female	Targeted	0	0	0	36	GMH	39
586	Male	Targeted	0	0	0	36	GMH	18
587	Female	Targeted	1	0	0	36	GMH	32
588	Female	Targeted	1	0	0	36	GMH	18
589	Male	Targeted	1	47	0	36	GMH	52
590	Female	Targeted	0	0	0	35	GMH	57
591	Female	Targeted	0	0	600	35	GMH	34
592	Male	Targeted	0	0	0	35	GMH	41
593	Male	Targeted	0	0	0	35	GMH	36
594	Female	Targeted	0	0	0	34	GMH	51
595	Female	Targeted	1	0	0	34	GMH	28
596	Female	Targeted	1	0	0	34	GMH	35
597	Male	Targeted	0	74	0	33	GMH	20
598	Female	Targeted	0	0	0	33	GMH	18
599	Female	Targeted	2	0	0	32	GMH
600	Male	Targeted	2	0	0	32	GMH	24
601	Female	Targeted	0	Error	450	30	GMH	56
602	Male	Targeted	0	0	0	30	GMH	46
603	Female	Targeted	0	0	0	30	GMH	49
604	Female	Missing	0	152	0	24	GMH	60
605	Female	Targeted	0	425	570	24	GMH	41
606	Female	Targeted	1	0	0	24	GMH	29
607	Female	Targeted	1	0	0	24	GMH	40
608	Male	Targeted	0	51	0	15	GMH	41
609	Female	Targeted	0	0	0	15	GMH	45
610	Female	Targeted	0	0	0	15	GMH	39
611	Female	Targeted	0	Error	0	15	GMH	42
612	Male	Targeted	0	0	0	15	GMH	33
613	Female	Targeted	0	Error	0	15	GMH	55
614	Female	Targeted	1	0	0	15	GMH	71
615	Female	Repeat after EAC	0	0	0	14	GMH	28
616	Male	Targeted	3	450	890	11	GMH	46
617	Female	Targeted	2	109	0	11	GMH	30
618	Female	Missing	2	0	0	11	GMH	29
619	Female	Targeted	0	0	0	24	GMH	36
620	Female	Targeted	0	0	0	24	GMH	52
621	Male	Targeted	1	0	0	24	GMH	60
622	Female	Targeted	1	0	0	24	GMH	58
623	Female	Targeted	1	0	0	24	GMH	48
624	Female	Targeted	1	0	0	24	GMH	41
625	Female	Targeted	0	0	0	21	GMH	38
626	Female	Targeted	0	235000	120000	21	GMH	30	7
627	Male	Targeted	0	0	0	24	GMH	49
628	Female	Targeted	0	0	0	24	GMH	29
629	Female	Targeted	0	0	0	24	GMH	50
630	Female	Targeted	0	Error	0	24	GMH	67
631	Female	Targeted	0	0	0	37	GMH	33
632	Male	Targeted	0	0	0	37	GMH	35
633	Male	Targeted	0	159	0	37	GMH	46
634	Female	Targeted	1	0	0	37	GMH	34
635	Female	Targeted	1	0	520	29	GMH	51
636	Female	Targeted	1	0	0	29	GMH	53
637	Female	Targeted	1	0	0	27	GMH	40
638	Female	Targeted	1	0	0	24	GMH	58
639	Female	Repeat after EAC	1	12100	9800	27	GMH	18	0
640	Female	Targeted	1	0	0	27	GMH	18
641	Male	Targeted	0	0	0	31	MMH	66
642	Female	Targeted	4	0	0	31	MMH	40
643	Male	Targeted	0	0	0	31	MMH	19
644	Male	Targeted	1	134	0	28	MMH	48
645	Female	Targeted	1	90	0	28	MMH	41
646	Female	Targeted	0	0	0	28	MMH	40
647	Female	Targeted	0	0	0	27	MMH	46
648	Female	Targeted	2	0	0	27	MMH	48
649	Female	Targeted	0	0	0	27	MMH	47
650	Female	Targeted	0	0	0	27	MMH	39
651	Male	Targeted	0	287	740	27	MMH	56
652	Female	Targeted	0	0	0	27	MMH	31
653	Female	Targeted	0	0	0	27	MMH	39
654	Unknown	Targeted	0	0	0	27	MMH	65
655	Female	Targeted	0	0	0	27	MMH	37
656	Female	Targeted	0	0	0	27	MMH	28
657	Female	Targeted	0	Error	0	27	MMH	60
658	Female	Targeted	0	0	0	27	MMH	18
659	Female	Targeted	0	0	0	28	MMH	35
660	Female	Targeted	1	0	0	28	MMH	40
661	Female	Targeted	1	0	0	28	MMH
662	Female	Targeted	0	0	0	28	MMH	39
663	Male	Targeted	1	0	0	28	MMH	48
664	Female	Targeted	1	0	0	28	MMH	50
665	Female	Targeted	1	0	0	28	MMH	39
666	Male	Targeted	1	0	0	28	MMH	28
667	Male	Targeted	3	0	0	27	MMH	47
668	Male	Targeted	1	0	0	27	MMH
669	Male	Targeted	1	0	0	27	MMH	42
670	Female	Targeted	3	0	0	27	MMH	42
671	Female	Targeted	2	0	0	26	MMH	39
672	Female	Targeted	3	0	0	26	MMH	18
673	Female	Targeted	3	0	0	26	MMH	36
674	Female	Targeted	3	0	0	29	MMH	24
675	Female	Targeted	1	0	0	29	MMH	30
676	Female	Targeted	2	0	0	29	MMH	43
677	Male	Targeted	1	0	0	29	MMH	39
678	Male	Targeted	1	0	0	29	MMH	40
679	Female	Repeat after EAC	1	27500	23000	29	MMH	50	9
680	Female	Targeted	1	0	0	29	MMH	55
681	Male	Targeted	1	7570	10600	29	MMH	51	9
682	Female	Targeted	1	54	0	29	MMH	57
683	Female	Targeted	1	0	0	27	MMH	43
684	Female	Targeted	1	0	0	27	MMH	21
685	Female	Targeted	1	440	0	27	MMH	36
686	Female	Targeted	1	0	0	27	MMH	30
687	Female	Targeted	1	0	0	26	MMH	42
688	Male	Targeted	1	Error	0	26	MMH	45
689	Female	Targeted	1	0	0	26	MMH	54
690	Male	Targeted	1	0	0	26	MMH	55
691	Male	Targeted	1	0	0	26	MMH	83
692	Male	Targeted	1	64	510	26	MMH	48
693	Female	Targeted	1	0	0	26	MMH	46
694	Female	Targeted	1	0	0	26	MMH	72
695	Male	Targeted	0	99	99	25	MMH	47
696	Female	Targeted	0	0	0	25	MMH	30
697	Male	Targeted	0	0	0	25	MMH	52
698	Female	Targeted	0	0	0	25	MMH	40
699	Male	Targeted	1	0	0	38	MMH	18
700	Female	Targeted	0	0	0	38	MMH	56
701	Female	Targeted	0	0	0	38	MMH	18
702	Male	Targeted	0	166	480	38	MMH	20
703	Female	Targeted	1	121	0	35	MMH	32
704	Male	Targeted	1	0	0	35	MMH	38
705	Female	Targeted	1	0	0	35	MMH	44
706	Male	Targeted	1	0	0	41	MMH	43
707	Female	Targeted	1	0	0	41	MMH
708	Male	Targeted	0	0	0	41	MMH	53
709	Male	Targeted	1	14000	19500	33	MMH	18	9
710	Male	Targeted	0	0	0	33	MMH
711	Male	Targeted	0	0	0	33	MMH	53
712	Female	Targeted	1	0	0	33	MMH	45
713	Male	Repeat after EAC	1	0	0	33	MMH	49
714	Female	Targeted	1	0	0	33	MMH	40
715	Female	Targeted	0	0	0	33	MMH	49
716	Male	Repeat after EAC	0	0	0	32	MMH	45
717	Female	Targeted	1	0	0	32	MMH	68
718	Male	Targeted	0	0	0	32	MMH	45
719	Female	Targeted	1	0	0	32	MMH	45
720	Female	Targeted	0	0	0	32	MMH	42
721	Male	Targeted	1	0	0	32	MMH	58
722	Female	Repeat after EAC	1	0	0	32	MMH	56
723	Male	Targeted	1	0	780	32	MMH	45
724	Male	Targeted	0	0	0	32	MMH	26
725	Male	Targeted	0	0	0	32	MMH	46
726	Female	Targeted	0	0	0	32	MMH	34
727	Male	Targeted	1	0	0	40	MMH	33
728	Female	Targeted	2	0	0	40	MMH	56
729	Female	Targeted	1	0	0	39	MMH	23
730	Male	Targeted	1	0	0	39	MMH	57
731	Male	Targeted	1	0	0	39	MMH	39
732	Male	Targeted	1	0	0	34	MMH	64
733	Female	Targeted	1	0	0	34	MMH	40
734	Female	Targeted	1	0	0	34	MMH	40
735	Female	Targeted	0	0	0	34	MMH	59
736	Male	Targeted	1	0	0	34	MMH	56
737	Male	Targeted	0	0	350	34	MMH	50
738	Male	Targeted	1	0	0	34	MMH	38
739	Female	Targeted	0	0	0	34	MMH	24
740	Male	Targeted	0	0	0	34	MMH	30
741	Male	Targeted	3	0	0	33	MMH	18
742	Male	Targeted	3	66400	23500	33	MMH	18	9
743	Male	Targeted	0	0	0	33	MMH	18
744	Male	Repeat after EAC	3	78600	110000	38	MMH	18	9
745	Female	Targeted	0	0	0	38	MMH	21
746	Male	Targeted	0	156	0	38	MMH	18
747	Male	Targeted	0	0	0	38	MMH	39
748	Male	Repeat after EAC	3	0	0	38	MMH	18
749	Female	Targeted	1	0	0	35	MMH	38
750	Male	Targeted	1	0	0	35	MMH	19
751	Male	Targeted	1	0	0	35	MMH	34
752	Male	Targeted	1	0	0	35	MMH	60
753	Female	Targeted	1	0	0	35	MMH	48
754	Male	Targeted	1	0	0	35	MMH	43
755	Male	Targeted	1	0	0	35	MMH
756	Female	Targeted	1	0	0	35	MMH	55
757	Female	Targeted	0	0	0	34	MMH	42
758	Female	Targeted	0	124	1020	34	MMH	29
759	Female	Targeted	1	46	0	34	MMH	27
760	Unknown	Targeted	0	13600	13600	34	MMH	49	9
761	Female	Targeted	1	0	0	30	MMH	40
762	Female	Targeted	0	0	0	30	MMH	42
763	Female	Targeted	0	393	2350	30	MMH	43
764	Male	Targeted	0	0	0	30	MMH	37
765	Male	Targeted	0	0	0	29	MMH	56
766	Female	Targeted	1	132	0	29	MMH	29
767	Female	Targeted	1	89	630	29	MMH	49
768	Female	Targeted	0	0	0	29	MMH	57
769	Female	Targeted	1	0	0	29	MMH	24
770	Female	Targeted	0	0	0	29	MMH	30
771	Female	Targeted	0	0	0	29	MMH	48
772	Male	Targeted	1	0	0	29	MMH	18
773	Female	Targeted	0	0	0	38	MMH	44
774	Male	Targeted	1	52000	92000	31	MMH	31	9
775	Female	Targeted	0	0	0	31	MMH	36
776	Female	Targeted	1	0	0	31	MMH	54
777	Male	Targeted	0	0	0	31	MMH	53
778	Female	Targeted	1	0	0	31	MMH	45
779	Female	Targeted	0	0	0	31	MMH	37
780	Female	Targeted	1	0	0	31	MMH	40
781	Male	Targeted	1	148	0	30	MMH	31
782	Male	Targeted	1	0	0	30	MMH	33
783	Female	Repeat after EAC	1	2840	4600	30	MMH	27	9
784	Male	Targeted	1	169	850	30	MMH	32
785	Female	Targeted	1	0	0	30	MMH	27
786	Female	Targeted	1	0	0	30	MMH	40
787	Female	Repeat after EAC	1	25300	62850	30	MMH	47	9
788	Female	Targeted	1	0	0	30	MMH	48
789	Female	Targeted	0	0	0	29	MMH	45
790	Male	Repeat after EAC	0	Error	0	29	MMH	18
791	Female	Targeted	0	Error	0	29	MMH	18
792	Female	Targeted	2	0	0	24	MMH	39
793	Female	Repeat after EAC	0	31400	52500	31	MMH	47	9
794	Male	Targeted	2	30200	18800	31	MMH	61	9
795	Female	Targeted	0	0	0	31	MMH	41
796	Female	Targeted	2	0	0	34	MMH	52
797	Female	Targeted	1	0	0	33	MMH	57
798	Male	Targeted	1	0	0	33	MMH	49
799	Female	Targeted	1	0	0	33	MMH	64
800	Female	Repeat after EAC	1	0	0	33	MMH	43
801	Female	Missing	1	53	0	33	MMH	44
802	Female	Targeted	1	0	0	33	MMH	25
803	Female	Targeted	1	0	0	33	MMH	43
804	Male	Targeted	1	0	0	32	MMH	47
805	Female	Targeted	1	0	0	32	MMH	47
806	Female	Targeted	1	0	0	32	MMH	44
807	Female	Targeted	1	0	0	32	MMH	57
808	Female	Targeted	1	0	0	31	MMH	40
809	Female	Targeted	1	599	980	31	MMH	34
810	Male	Targeted	0	0	0	31	MMH	40
811	Male	Targeted	1	0	0	31	MMH	40
812	Female	Targeted	1	0	0	31	MMH	32
813	Female	Targeted	1	871	3450	31	MMH	42
814	Female	Targeted	0	0	0	31	MMH	42
815	Female	Targeted	0	0	0	31	MMH
816	Female	Targeted	1	0	0	31	MMH	38
817	Female	Targeted	1	0	0	31	MMH	35
818	Female	Targeted	0	0	0	31	MMH	35
819	Male	Targeted	1	0	0	31	MMH	40
820	Male	Targeted	0	0	0	30	MMH	18
821	Female	Targeted	3	0	0	29	MMH	38
822	Female	Targeted	3	0	0	30	MMH	53
823	Male	Targeted	0	0	0	29	MMH	45
824	Male	Repeat after EAC	0	6770	10050	29	MMH	19	9
825	Female	Targeted	0	0	0	29	MMH	40
826	Female	Targeted	0	0	0	29	MMH	50
827	Female	Repeat after EAC	1	Error	0	28	MMH	70
828	Male	Targeted	1	Error	0	28	MMH	32
829	Female	Targeted	2	Error	0	28	MMH
830	Female	Targeted	1	0	0	27	MMH	46
831	Male	Targeted	1	Error	0	27	MMH	57
832	Female	Targeted	1	171	870	27	MMH	18
833	Female	Targeted	1	0	0	27	MMH	47
834	Female	Targeted	1	0	0	27	MMH	36
835	Male	Targeted	1	0	0	26	MMH	48
836	Female	Targeted	5	0	0	26	MMH	51
837	Female	Targeted	1	0	0	26	MMH	42
838	Female	Targeted	1	0	0	26	MMH	51
839	Male	Targeted	1	130	0	26	MMH	51
840	Female	Targeted	5	0	0	26	MMH	36
841	Female	Targeted	5	0	0	32	MMH	18
842	Male	Targeted	5	0	0	28	MMH	40
843	Female	Targeted	1	0	0	26	MMH	40
844	Female	Targeted	1	0	0	26	MMH	45
845	Female	Targeted	1	0	0	26	MMH	44
846	Male	Targeted	1	0	0	26	MMH	43
847	Female	Targeted	1	0	0	26	MMH	53
848	Female	Targeted	1	0	0	26	MMH	57
849	Female	Targeted	1	0	0	26	MMH	66
850	Female	Targeted	4	0	0	26	MMH	29
851	Female	Targeted	1	Error	0	26	MMH	39
852	Female	Targeted	1	0	0	26	MMH	66
853	Male	Targeted	1	0	0	26	MMH	46
854	Female	Targeted	3	0	0	26	MMH	53
855	Male	Targeted	1	0	0	24	MMH	68
856	Female	Targeted	1	0	0	24	MMH	43
857	Female	Targeted	3	0	0	24	MMH	48
858	Female	Targeted	1	0	0	24	MMH	23
859	Female	Targeted	1	0	0	24	MMH	37
860	Female	Targeted	1	0	0	24	MMH	44
861	Male	Targeted	1	1550	15900	24	MMH	33	9
862	Male	Targeted	1	0	0	24	MMH	56
863	Female	Targeted	1	0	0	24	MMH	44
864	Female	Targeted	1	0	0	24	MMH	41
865	Female	Targeted	1	0	0	33	MMH	43
866	Female	Targeted	1	0	0	19	MMH	39
867	Female	Targeted	1	0	0	35	MMH	18
868	Female	Targeted	1	0	0	35	MMH	19
869	Male	Targeted	1	0	0	35	MMH	21
870	Male	Targeted	2	0	0	32	MMH	56
871	Male	Targeted	2	0	0	32	MMH	49
872	Female	Targeted	2	0	0	32	MMH	38
873	Unknown	Targeted	2	0	0	32	MMH	51
874	Male	Targeted	2	0	0	32	MMH	35
875	Male	Targeted	2	0	0	32	MMH	74
876	Female	Targeted	2	0	0	31	MMH	43
877	Female	Targeted	2	0	0	31	MMH	25
878	Female	Targeted	1	0	620	31	MMH	33
879	Female	Targeted	2	0	0	31	MMH	59
880	Female	Targeted	1	Error	0	30	MMH	40
881	Female	Targeted	1	Error	0	30	MMH	36
882	Male	Targeted	0	Error	0	30	MMH	32
883	Female	Targeted	1	0	0	25	MMH	33
884	Female	Targeted	1	0	0	25	MMH	45
885	Female	Targeted	1	0	0	25	MMH	34
886	Male	Targeted	1	0	0	25	MMH	55
887	Female	Missing	3	0	0	24	MMH	45
888	Female	Targeted	1	234	965	25	MMH	30
889	Male	Targeted	1	0	0	25	MMH	43
890	Female	Targeted	1	0	0	25	MMH	42
891	Female	Targeted	1	0	0	25	MMH	55
892	Female	Targeted	1	14600	28000	25	MMH	42	9
893	Female	Targeted	0	0	0	24	MMH	45
894	Female	Targeted	1	0	0	25	MMH	47
895	Female	Targeted	0	141	0	24	MMH	38
896	Male	Targeted	0	0	0	24	MMH	42
897	Male	Targeted	0	0	0	24	MMH	54
898	Female	Targeted	1	0	0	25	MMH	49
899	Female	Targeted	1	0	0	25	MMH	52
900	Female	Targeted	1	0	0	25	MMH	36
901	Female	Targeted	1	0	0	25	MMH	34
902	Male	Targeted	3	0	0	27	MMH	40
903	Female	Targeted	1	0	0	25	MMH	45
904	Female	Targeted	1	0	0	25	MMH	46
905	Female	Targeted	1	0	0	25	MMH	43
906	Female	Targeted	1	1250	950	25	MMH	34	9
907	Female	Targeted	3	0	580	27	MMH	45
908	Male	Targeted	0	0	0	24	MMH	22
909	Female	Targeted	1	0	0	25	MMH	36
910	Female	Targeted	1	0	0	25	MMH	44
911	Male	Targeted	1	0	0	25	MMH	28
912	Female	Targeted	0	0	0	24	MMH	66
913	Female	Targeted	1	0	0	25	MMH	39
914	Male	Targeted	0	0	0	24	MMH	67
915	Female	Targeted	0	0	1200	24	MMH	59
916	Male	Targeted	1	0	0	25	MMH	45
917	Female	Targeted	1	0	0	25	MMH	58
918	Female	Targeted	1	0	0	25	MMH	49
919	Female	Targeted	1	0	0	25	MMH	53
920	Male	Targeted	1	0	0	25	MMH	30
921	Female	Targeted	1	0	0	25	MMH	34
922	Female	Targeted	1	4100	9500	25	MMH	40	9
923	Unknown	Targeted	1	0	0	25	MMH	42
924	Female	Missing	1	0	0	25	MMH	47
925	Female	Targeted	1	0	0	25	MMH	52
926	Male	Targeted	1	0	0	25	MMH	51
927	Female	Targeted	1	0	0	25	MMH	53
928	Female	Targeted	1	0	0	25	MMH	51
929	Female	Targeted	1	0	0	25	MMH	58
930	Female	Targeted	1	0	0	25	MMH	44
931	Male	Targeted	0	0	0	24	MMH	55
932	Male	Targeted	1	0	0	24	MMH	47
933	Male	Targeted	0	0	0	24	MMH	55
934	Female	Targeted	1	0	0	25	MMH	37
935	Female	Targeted	1	0	0	25	MMH	42
936	Male	Targeted	1	0	0	25	MMH	37
937	Male	Targeted	1	0	0	25	MMH	67
938	Female	Targeted	1	0	0	25	MMH	49
939	Male	Repeat after EAC	0	Error	0	24	MMH	34
940	Male	Targeted	0	2170	5060	24	MMH	21	9
941	Female	Targeted	0	0	0	24	MMH
942	Male	Targeted	0	0	0	24	MMH	23
943	Female	Targeted	1	0	0	16	MMH	25
944	Male	Targeted	1	0	0	16	MMH	44
945	Female	Targeted	0	240	0	16	MMH	52
946	Female	Targeted	1	0	0	16	MMH	42
947	Female	Targeted	0	0	0	16	MMH	47
948	Female	Targeted	2	0	900	16	MMH	59
949	Male	Targeted	0	0	0	16	MMH	41
950	Male	Repeat after EAC	0	0	0	16	MMH
951	Male	Repeat after EAC	0	30400	46000	16	MMH	40	9
952	Male	Targeted	1	0	0	16	MMH	43
953	Male	Targeted	0	0	0	16	MMH	37
954	Male	Targeted	0	0	0	16	MMH	38
955	Male	Targeted	0	0	0	16	MMH	54
956	Female	Targeted	1	0	0	15	MMH	50
957	Female	Targeted	0	0	0	15	MMH	50
958	Female	Targeted	1	0	0	15	MMH
959	Female	Targeted	0	0	0	15	MMH	60
960	Female	Targeted	1	0	0	15	MMH	37
961	Male	Targeted	0	0	0	15	MMH	41
962	Male	Targeted	1	0	0	15	MMH	46
963	Female	Targeted	1	50	0	15	MMH	42
964	Female	Targeted	1	Error	0	15	MMH	18
965	Male	Targeted	0	0	0	15	MMH	53
966	Male	Targeted	1	0	0	15	MMH	43
967	Female	Targeted	1	0	0	15	MMH	39
968	Male	Targeted	0	0	0	14	MMH	37
969	Male	Targeted	1	0	0	14	MMH	54
970	Male	Targeted	1	0	0	14	MMH	54
971	Female	Missing	0	0	0	14	MMH	35
972	Female	Repeat after EAC	1	0	0	14	MMH	42
973	Female	Targeted	1	0	0	14	MMH	47
974	Female	Targeted	0	0	0	14	MMH	31
975	Female	Targeted	0	0	0	14	MMH	30
976	Female	Targeted	1	0	0	14	MMH	33
977	Female	Targeted	1	3960	8300	14	MMH	45	9
978	Male	Targeted	1	0	0	14	MMH	53
979	Female	Targeted	1	0	0	13	MMH	63
980	Female	Targeted	1	0	0	13	MMH	29
981	Female	Targeted	1	0	0	13	MMH	38
982	Female	Targeted	1	0	0	13	MMH	40
983	Female	Targeted	1	0	0	13	MMH	48
984	Male	Targeted	1	0	0	13	MMH	34
985	Female	Targeted	1	0	0	13	MMH	37
986	Male	Targeted	1	0	830	13	MMH
987	Female	Targeted	1	0	0	13	MMH	47
988	Male	Targeted	1	0	0	13	MMH	45
989	Female	Targeted	1	0	0	13	MMH	32
990	Male	Targeted	1	0	0	13	MMH	53
991	Male	Targeted	1	0	0	25	MMH	37
992	Male	Targeted	1	0	0	25	MMH	44
993	Female	Targeted	1	0	0	25	MMH	51
994	Male	Targeted	1	0	0	25	MMH	42
995	Female	Targeted	3	0	0	27	MMH	42
996	Female	Repeat after EAC	3	0	0	27	MMH	18
997	Male	Targeted	3	0	0	27	MMH	18
998	Female	Repeat after EAC	3	7780	10500	27	MMH	18	9
999	Male	Repeat after EAC	3	7130	12500	27	MMH	21	9
1000	Male	Targeted	3	242	1000	27	MMH	23
1001	Female	Targeted	3	0	0	27	MMH	21
1002	Male	Targeted	3	0	0	27	MMH	23
1003	Female	Targeted	3	0	0	27	MMH	18
1004	Female	Targeted	3	0	0	27	MMH	40
1005	Female	Targeted	3	0	0	27	MMH	18
1006	Female	Targeted	1	0	0	25	MMH	36
1007	Female	Targeted	1	0	0	25	MMH	45
1008	Male	Targeted	1	171	2100	25	MMH	40
1009	Female	Targeted	1	0	0	25	MMH	43
1010	Female	Targeted	0	0	0	19	MMH	21
1011	Female	Targeted	1	0	0	19	MMH	29
1012	Male	Repeat after EAC	1	0	0	19	MMH	53
1013	Male	Targeted	1	0	0	19	MMH	43
1014	Female	Missing	2	254000	254000	19	MMH	42	9
1015	Male	Missing	2	0	0	19	MMH	43
1016	Female	Targeted	0	0	0	19	MMH	42
1017	Female	Targeted	1	0	0	19	MMH	34
1018	Male	Targeted	1	0	0	19	MMH	44
1019	Female	Targeted	1	84	0	19	MMH	41
1020	Female	Missing	1	0	0	19	MMH	28
1021	Male	Repeat after EAC	2	215000	145000	19	MMH	28	9
1022	Male	Targeted	0	0	0	19	MMH	41
1023	Female	Targeted	1	0	0	19	MMH	29
1024	Female	Targeted	1	0	0	19	MMH	36
1025	Female	Targeted	1	0	0	18	MMH	50
1026	Male	Targeted	1	0	0	18	MMH	38
1027	Male	Targeted	1	0	0	18	MMH	47
1028	Male	Targeted	1	0	0	18	MMH	39
1029	Female	Targeted	1	0	0	18	MMH	36
1030	Female	Targeted	1	0	0	18	MMH	38
1031	Female	Targeted	1	0	0	18	MMH	56
1032	Female	Targeted	1	0	0	18	MMH	38
1033	Female	Targeted	1	0	0	18	MMH	40
1034	Male	Targeted	1	0	0	18	MMH	18
1035	Female	Targeted	1	0	0	18	MMH	46
1036	Female	Targeted	1	0	0	18	MMH	47
1037	Female	Targeted	3	0	0	17	MMH	31
1038	Male	Targeted	3	0	0	17	MMH	55
1039	Female	Targeted	3	0	0	17	MMH	28
1040	Female	Targeted	0	0	0	17	MMH	22
1041	Female	Targeted	3	0	0	17	MMH	18
1042	Male	Repeat after EAC	0	308	2400	17	MMH	18
1043	Male	Targeted	3	Error	0	17	MMH	29
1044	Female	Targeted	0	0	0	17	MMH	31
1045	Male	Targeted	1	88300	125800	14	MMH	18	9
1046	Female	Targeted	1	0	0	14	MMH	49
1047	Female	Targeted	1	0	0	14	MMH	48
1048	Female	Targeted	1	0	0	14	MMH	43
1049	Female	Missing	1	0	0	14	MMH	52
1050	Female	Targeted	1	12500	18560	14	MMH	18	9
1051	Female	Targeted	1	0	0	14	MMH	33
1052	Female	Targeted	1	0	0	20	MMH	52
1053	Female	Targeted	1	0	0	20	MMH	40
1054	Female	Targeted	1	0	0	20	MMH	42
1055	Female	Targeted	1	0	0	20	MMH	42
1056	Male	Targeted	4	0	0	27	MMH	38
1057	Male	Targeted	1	0	0	20	MMH	23
1058	Male	Targeted	0	141	0	34	CRHC	28
1059	Female	Targeted	0	0	0	40	CRHC	47
1060	Male	Targeted	3	Error	2500	23	CRHC	24
1061	Female	Repeat after EAC	3	0	0	23	CRHC	21
1062	Female	Targeted	3	0	0	23	CRHC	50
1063	Male	Targeted	0	0	0	23	CRHC	40
1064	Female	Targeted	0	0	0	23	CRHC	42
1065	Male	Targeted	0	43	0	58	CRHC	39
1066	Male	Targeted	0	0	0	56	CRHC	61
1067	Male	Targeted	0	0	0	56	CRHC	31
1068	Male	Targeted	0	0	0	56	CRHC	49
1069	Female	Repeat after EAC	0	840	840	56	CRHC	28
1070	Female	Targeted	0	59	0	53	CRHC	38
1071	Female	Targeted	1	0	0	52	CRHC	39
1072	Female	Targeted	0	0	0	51	CRHC	46
1073	Female	Targeted	0	0	0	51	CRHC	73
1074	Male	Targeted	5	0	0	49	CRHC	47
1075	Female	Targeted	5	Error	0	49	CRHC	27
1076	Male	Targeted	1	750	750	49	CRHC	35
1077	Female	Targeted	6	Error	0	49	CRHC	36
1078	Male	Targeted	1	0	0	44	CRHC	46
1079	Female	Targeted	0	0	0	51	CRHC	20
1080	Female	Targeted	1	59	0	49	CRHC	37
1081	Male	Targeted	1	45	0	49	CRHC	35
1082	Male	Targeted	1	0	0	49	CRHC	59
1083	Male	Targeted	1	108	0	49	CRHC
1084	Female	Targeted	0	11700	11700	48	CRHC	19	12
1085	Female	Targeted	0	0	0	48	CRHC	35
1086	Female	Targeted	1	0	0	42	CRHC	28
1087	Male	Targeted	0	0	0	41	CRHC	27
1088	Male	Targeted	0	52	0	41	CRHC	58
1089	Female	Targeted	1	21500	21500	41	CRHC	38	5
1090	Female	Targeted	0	0	0	64	CRHC	35
1091	Female	Targeted	0	0	0	60	CRHC	45
1092	Male	Targeted	0	0	0	60	CRHC	42
1093	Female	Targeted	0	0	0	59	CRHC	24
1094	Male	Targeted	0	Error	0	59	CRHC	42
1095	Female	Targeted	0	0	0	59	CRHC	27
1096	Male	Targeted	0	0	0	59	CRHC	66
1097	Female	Targeted	0	0	0	59	CRHC	36
1098	Female	Targeted	0	0	0	59	CRHC	34
1099	Female	Targeted	0	363	780	58	CRHC	56
1100	Male	Targeted	0	0	0	54	CRHC	22
1101	Female	Targeted	0	0	0	54	CRHC	42
1102	Male	Targeted	0	0	0	54	CRHC	40
1103	Female	Targeted		0	0	53	CRHC	20
1104	Male	Targeted	0	51	0	53	CRHC	21
1105	Male	Targeted	0	371	0	52	CRHC	55
1106	Female	Targeted	0	0	0	52	CRHC	45
1107	Female	Targeted	4	0	0	51	CRHC	37
1108	Female	Targeted	5	Error	0	51	CRHC	39
1109	Female	Targeted	4	0	0	50	CRHC	33
1110	Unknown	Targeted	2	0	0	49	CRHC	57
1111	Female	Targeted	0	0	0	38	CRHC	57
1112	Female	Targeted	0	0	0	43	CRHC	24
1113	Female	Targeted	0	0	0	43	CRHC	37
1114	Female	Targeted	0	0	0	38	CRHC	24
1115	Male	Targeted	0	0	0	38	CRHC	27
1116	Female	Targeted	0	106000	106000	43	CRHC	33	23
1117	Male	Targeted	0	20500	20500	42	CRHC	22	9
1118	Female	Targeted	1	0	0	42	CRHC	35
1119	Female	Targeted	0	0	0	41	CRHC	25
1120	Male	Targeted	0	0	0	36	CRHC	39
1121	Male	Targeted	0	78400	78400	41	CRHC	37	23
1122	Female	Targeted	0	Error	0	41	CRHC	24
1123	Male	Targeted	7	0	0	40	CRHC	61
1124	Female	Targeted	7	0	0	40	CRHC	29
1125	Unknown	Targeted	7	0	0	40	CRHC	50
1126	Female	Targeted	7	144000	144000	40	CRHC	22	4
1127	Female	Targeted	7	51	0	40	CRHC	39
1128	Female	Targeted	7	0	0	40	CRHC	24
1129	Unknown	Targeted	7	640	640	40	CRHC	54
1130	Male	Targeted	6	0	0	39	CRHC	47
1131	Female	Targeted	6	0	0	39	CRHC	38
1132	Female	Targeted	34	0	0	39	CRHC	37
1133	Male	Targeted	34	0	0	43	CRHC	80
1134	Female	Targeted	0	0	0	37	CRHC	44
1135	Female	Repeat after EAC	3	695	695	23	CRHC	55
1136	Male	Repeat after EAC	0	1920	1920	30	CRHC	45	38
1137	Male	Targeted	0	0	0	34	CRHC	55
1138	Male	Targeted	5	0	0	30	CRHC	58
1139	Female	Targeted	5	0	0	25	CRHC	42
1140	Male	Targeted	0	0	0	26	CRHC	30
1141	Male	Targeted	0	0	0	30	CRHC	47
1142	Female	Targeted	0	0	0	30	CRHC	40
1143	Female	Targeted	40	3730	3730	60	CRHC	55	6
1144	Female	Targeted	37	0	0	57	CRHC	24
1145	Male	Targeted	37	0	0	57	CRHC	23
1146	Male	Targeted	37	0	0	57	CRHC	39
1147	Female	Targeted	36	0	0	56	CRHC	25
1148	Female	Targeted	1	0	0	21	CRHC	33
1149	Unknown	Targeted	6	0	0	26	CRHC	23
1150	Female	Targeted	6	Error	0	26	CRHC
1151	Male	Targeted	1	0	0	21	CRHC	29
1152	Male	Targeted	1	0	0	21	CRHC	40
1153	Male	Targeted	1	0	0	21	CRHC	51
1154	Male	Targeted	1	0	0	21	CRHC	34
1155	Male	Targeted	0	Error	0	26	CRHC	28
1156	Female	Targeted	1	0	0	21	CRHC	34
1157	Female	Targeted	0	0	0	26	CRHC	24
1158	Female	Targeted	0	3620	3620	18	CRHC	47	16
1159	Male	Repeat after EAC	1	0	0	21	CRHC	75
1160	Female	Targeted	0	0	0	20	CRHC	35
1161	Female	Targeted	0	0	0	32	CRHC	47
1162	Female	Targeted	1	0	0	21	CRHC	45
1163	Male	Targeted	2	74	0	22	CRHC	25
1164	Female	Targeted	2	0	0	22	CRHC	33
1165	Female	Targeted	2	0	0	22	CRHC	48
1166	Female	Targeted	2	0	0	22	CRHC	42
1167	Male	Targeted	1	80400	80400	21	CRHC	33	44
1168	Male	Targeted	1	77	77	26	CRHC	42
1169	Male	Targeted	1	0	0	21	CRHC	66
1170	Male	Targeted	5	0	0	25	CRHC	35
1171	Unknown	Targeted	4	0	0	24	CRHC	35
1172	Female	Targeted	3	0	0	23	CRHC	23
1173	Female	Targeted	0	0	0	20	CRHC	33
1174	Male	Targeted	2	0	0	22	CRHC	29
1175	Male	Targeted	1	68	920	21	CRHC	48
1176	Male	Targeted	1	0	0	21	CRHC	31
1177	Male	Targeted	0	0	0	18	CRHC	33
1178	Female	Targeted	0	0	0	24	CRHC	43
1179	Female	Targeted	0	0	0	33	CRHC	54
1180	Male	Targeted	1	239000	239000	21	CRHC	30	55
1181	Female	Targeted	1	0	0	21	CRHC	55
1182	Female	Targeted	0	0	0	20	CRHC
1183	Male	Targeted	0	0	0	33	CRHC	56
1184	Female	Targeted	3	0	0	23	CRHC	42
1185	Male	Targeted	3	149	0	23	CRHC	23
1186	Female	Targeted	1	0	0	21	CRHC	46
1187	Female	Targeted	1	0	0	21	CRHC	61
1188	Male	Targeted	1	87	0	21	CRHC	44
1189	Female	Targeted	0	0	0	20	CRHC	20
1190	Female	Targeted	0	49700	33000	27	CRHC	39	12
1191	Female	Targeted	0	0	0	31	CRHC	69
1192	Male	Targeted	2	0	540	22	CRHC	35
1193	Female	Targeted		0	0	58	CRHC	43
1194	Female	Targeted	3	0	0	23	CRHC	42
1195	Female	Targeted	3	60700	45600	23	CRHC	18	28
1196	Male	Targeted	3	0	0	23	CRHC	42
1197	Female	Targeted	32	0	0	52	CRHC	49
1198	Male	Targeted	0	66	66	20	CRHC	50
1199	Female	Targeted	0	0	0	20	CRHC	31
1200	Female	Targeted	0	5040	7800	23	CRHC	38	32
1201	Male	Targeted	2	0	0	22	CRHC	57
1202	Female	Targeted		0	0	19	CRHC	26
1203	Male	Targeted	1	0	0	21	CRHC	49
1204	Female	Targeted	1	0	0	21	CRHC	32
1205	Male	Targeted	0	169	0	14	CRHC	34
1206	Male	Targeted	0	0	0	20	CRHC	33
1207	Female	Targeted	5	0	450	25	CRHC	35
1208	Female	Targeted	1	0	0	21	CRHC	34
1209	Female	Targeted	0	0	0	20	CRHC	39
1210	Female	Targeted	0	0	0	17	CRHC	26
1211	Male	Targeted	0	0	0	28	CRHC	47
1212	Female	Targeted	0	0	610	19	CRHC	37
1213	Female	Targeted	5	0	0	25	CRHC	43
1214	Female	Targeted	3	0	0	23	CRHC	33
1215	Female	Targeted	0	0	0	30	CRHC	46
1216	Female	Targeted	0	0	0	45	CRHC	43
1217	Female	Targeted	1	108000	85900	21	CRHC	38	31
1218	Male	Targeted	0	0	0	35	CRHC	33
1219	Female	Targeted	1	0	0	21	CRHC	29
1220	Female	Targeted	1	0	0	21	CRHC	35
1221	Female	Targeted	1	163	530	21	CRHC	19
1222	Female	Targeted	0	0	0	27	CRHC	20
1223	Male	Targeted	0	4070	4070	34	CRHC	37	37
1224	Male	Targeted	1	0	0	21	CRHC	22
1225	Female	Targeted	3	0	0	23	CRHC	27
1226	Male	Targeted	0	100	850	29	CRHC	64
1227	Female	Targeted	1	13600	42000	42	CRHC	26	9
1228	Female	Targeted	0	0	0	41	CRHC	62
1229	Female	Targeted	0	0	0	41	CRHC	30
1230	Male	Targeted	0	0	0	41	CRHC	43
1231	Male	Targeted	0	0	0	41	CRHC	44
1232	Female	Targeted	0	0	0	41	CRHC	19
1233	Female	Targeted	0	0	0	40	CRHC	38
1234	Female	Targeted	1	0	0	43	CRHC	28
1235	Female	Targeted	0	0	0	38	CRHC	40
1236	Male	Targeted	0	Error	0	34	CRHC	27
1237	Male	Targeted	0	0	0	34	CRHC	64
1238	Female	Targeted	0	205	820	31	CRHC	31
1239	Female	Targeted	0	40600	51300	31	CRHC	30	21
1240	Male	Targeted	0	0	0	34	CRHC	44
1241	Female	Targeted	1	15800	17650	36	CRHC	32	23
1242	Female	Targeted	0	0	0	35	CRHC	27
1243	Male	Targeted	0	628	1000	34	CRHC	24
1244	Female	Targeted	0	0	0	33	CRHC	28
1245	Female	Targeted	0	0	0	33	CRHC	44
1246	Female	Targeted	0	0	0	33	CRHC	31
1247	Female	Targeted	0	188	740	33	CRHC	34
1248	Male	Targeted	0	0	0	30	CRHC	59
1249	Female	Targeted	0	0	0	30	CRHC	61
1250	Male	Targeted	0	0	0	30	CRHC	53
1251	Male	Targeted	0	0	0	37	CRHC	47
1252	Female	Targeted	0	0	0	37	CRHC	34
1253	Female	Targeted	1	64	0	37	CRHC	39
1254	Female	Targeted	1	0	0	37	CRHC	25
1255	Male	Targeted	0	0	350	36	CRHC	42
1256	Male	Targeted	0	65	0	36	CRHC	36
1257	Male	Targeted	0	52	0	35	CRHC	50
1258	Male	Targeted	0	75	0	35	CRHC	59
1259	Female	Targeted	0	0	0	31	CRHC	65
1260	Male	Targeted	1	0	0	31	CRHC	32
1261	Female	Targeted	0	0	0	29	CRHC	40
1262	Male	Targeted	0	398	0	29	CRHC	42
1263	Female	Targeted	0	0	0	29	CRHC	32
1264	Female	Targeted	7	0	0	29	CRHC	37
1265	Female	Targeted	7	2470	6500	29	CRHC	46	33
1266	Male	Targeted	0	0	0	29	CRHC	62
1267	Female	Targeted	7	0	0	29	CRHC	43
1268	Male	Targeted	0	382	0	27	CRHC	30
1269	Female	Targeted	0	0	0	26	CRHC	19
1270	Unknown	Targeted	1	102	0	25	CRHC	32
1271	Female	Targeted	1	0	0	25	CRHC	45
1272	Female	Targeted	0	0	0	25	CRHC	27
1273	Female	Targeted	1	0	0	25	CRHC	63
1274	Female	Targeted	1	0	0	25	CRHC
1275	Female	Targeted	1	0	0	25	CRHC
1276	Female	Targeted	0	373	490	26	CRHC	47
1277	Female	Targeted	0	48	0	26	CRHC	40
1278	Female	Targeted	0	68	0	35	CRHC	36
1279	Male	Targeted	0	0	0	35	CRHC	30
1280	Female	Targeted	0	120	0	35	CRHC	33
1281	Male	Targeted	0	0	0	33	CRHC	24
1282	Female	Targeted	0	0	0	31	CRHC	55
1283	Male	Targeted	0	0	0	41	CRHC	39
1284	Female	Targeted	0	0	0	41	CRHC	47
1285	Female	Targeted	0	0	0	40	CRHC	39
1286	Male	Targeted	0	310	250	39	CRHC	38
1287	Male	Targeted	0	0	0	39	CRHC	28
1288	Female	Targeted	0	0	0	39	CRHC	40
1289	Female	Targeted	0	0	0	38	CRHC	32
1290	Female	Targeted	0	0	0	84	CRHC	61
1291	Female	Targeted	0	240	0	47	CRHC	47
1292	Male	Targeted	0	0	0	64	CRHC	46
1293	Female	Targeted	0	0	0	64	CRHC	46
1294	Female	Targeted	0	0	0	64	CRHC	39
1295	Female	Targeted	0	21000	14600	63	CRHC	36	23
1296	Female	Targeted	0	0	0	63	CRHC	28
1297	Male	Targeted	0	0	0	63	CRHC	36
1298	Female	Targeted	0	345000	280000	62	CRHC	25	33
1299	Female	Targeted	0	0	0	62	CRHC	26
1300	Male	Targeted	0	0	0	61	CRHC	35
1301	Female	Targeted	0	70000	83580	84	CRHC	26	24
1302	Male	Targeted	0	12500	16300	77	CRHC	29	31
