# Supplementary material for: Multidisease testing for HIV and TB using the GeneXpert platform: A feasibility study in rural Zimbabwe
Source: PLoS One. 2018 Mar 2;13(3):e0193577. doi: 10.1371/journal.pone.0193577 (PMC5834185; doi:10.1371/journal.pone.0193577)
Supplement: S2 Data — (XLSX) [file pone.0193577.s002.xlsx]

## Sheet: Sheet1
Unique_ID	Sex	Xpert_EID_result	MPH_Result	Facility_Name	Age_Weeks	TAT_POC	TAT_Central
1	Female	Negative	Negative	GMH	7.71429	3	16
2	Male	Negative	Negative	GMH	6.57143	0	16
3	Female	Negative	Negative	GMH		1	18
4	Male	Negative	Negative	GMH	8.42857	3	19
5	Female	Negative	Negative	GMH	15	1	15
6	Male	Negative	Negative	GMH	9.28571	1	15
7	Male	Negative	Negative	GMH	11.5714	1	15
8	Male	Negative	Negative	GMH	6.57143	0	15
9	Female	Negative	Negative	GMH	10	2	15
10	Female	Negative	Negative	GMH	8	0	13
11	Female	Negative	Negative	GMH	6.42857	0	19
12	Female	Negative	Negative	GMH	5.57143	1	11
13	Unknown	Negative	Negative	GMH	6.85714	0	11
14	Male	Negative	Negative	GMH	4.28571	0	18
15	Male	Negative	Negative	GMH	9.42857	0	18
16	Female	Negative	Negative	GMH	8.85714	0	18
17	Male	Negative	Negative	GMH	5.85714	0	15
18	Male	Negative	Negative	GMH	6.42857	1	13
19	Unknown	Negative	Negative	GMH	6.57143	1	13
20	Male	Negative	Negative	GMH	6.28571	2	15
21	Female	Negative	Negative	GMH	7	2	14
22	Male	Negative	Negative	GMH	8.71429	1	11
23	Male	Negative	Negative	GMH	9	3	12
24	Male	Negative	Negative	GMH	8.71429	3	13
25	Male	Negative	Negative	GMH	6	1	19
26	Male	Negative	Negative	GMH	5.28571	3	17
27	Male	Negative	Negative	GMH	8	3	17
28	Male	Negative	Negative	GMH	6.14286	0	9
29	Unknown	Negative	Negative	GMH	6.42857	1	9
30	Unknown	Negative	Negative	GMH	6	0	13
31	Male	Negative	Negative	GMH	7.14286	0	15
32	Male	Error	Negative	GMH	79.1429	2	17
33	Male	Negative	Negative	GMH	5.57143	2	17
34	Male	Negative	Negative	GMH	4.71429	3	17
35	Male	Negative	Negative	GMH	6.14286	3	19
36	Unknown	Negative	Negative	GMH	8	2	13
37	Unknown	Negative	Negative	GMH	6	2	15
38	Female	Negative	Negative	GMH	5	0	17
39	Female	Negative	Negative	GMH	8	0	14
40	Female	Negative	Negative	GMH	5.71429	2	17
41	Female	Negative	Negative	GMH	6.28571	2	13
42	Female	Negative	Negative	GMH	6.71429	0	14
43	Female	Negative	Negative	GMH	6.57143	1	15
44	Female	Negative	Negative	GMH	6.42857	1	15
45	Female	Negative	Negative	GMH	6.42857	1	15
46	Male	Negative	Negative	GMH	6.14286	0	15
47	Male	Negative	Negative	GMH	6	3	14
48	Male	Negative	Negative	GMH	41.4286	1	15
49	Male	Negative	Negative	GMH	5.85714	0	13
50	Female	Negative	Negative	GMH	7.71429	1	15
51	Female	Negative	Negative	GMH	39.8571	10	15
52	Female	Error	Negative	GMH	5.42857	1	13
53	Male	Negative	Negative	GMH	6.42857	5	17
54	Male	Negative	Negative	GMH	9.14286	4	15
55	Unknown	Negative	Negative	GMH	6.42857	4	15
56	Female	Negative	Negative	GMH	13.1429	3	18
57	Female	Negative	Negative	GMH	7	0	17
58	Female	Negative	Negative	GMH	9.14286	3	15
59	Male	Negative	Negative	GMH	6.42857	1	13
60	Male	Negative	Negative	GMH	5.85714	3	13
61	Male	Negative	Negative	GMH	6.57143	3	19
62	Female	Negative	Negative	GMH	9	0	13
63	Female	Negative	Negative	GMH	5.57143	3	19
64	Female	Positive	Positive	GMH	106.714	2	22
65	Unknown	Negative	Negative	GMH	6.14286	4	20
66	Female	Negative	Negative	GMH	6	2	18
67	Female	Negative	Negative	GMH	7.42857	2	18
68	Male	Negative	Negative	GMH	6	0	13
69	Female	Negative	Negative	GMH	5.85714	0	13
70	Male	Negative	Negative	GMH	6.57143	0	21
71	Male	Error	Negative	GMH	6	0	13
72	Female	Negative	Negative	GMH	6.42857	1	13
73	Female	Negative	Negative	GMH	8.57143	1	15
74	Male	Negative	Negative	GMH	5.85714	0	14
75	Female	Negative	Negative	GMH	59	1	11
76	Male	Negative	Negative	GMH	6.14286	1	11
77	Male	Negative	Negative	GMH	6.85714	0	13
78	Male	Negative	Negative	GMH	14.8571	1	11
79	Male	Negative	Negative	GMH	5.85714	0	13
80	Female	Negative	Negative	GMH	39.4286	0	13
81	Female	Negative	Negative	GMH	39.8571	1	11
82	Male	Negative	Negative	GMH	19.7143	1	13
83	Female	Negative	Negative	GMH	7.28571	1	13
84	Male	Negative	Negative	GMH	6.85714	1	10
85	Female	Error	Negative	GMH	7.57143	1	13
86	Male	Negative	Negative	GMH	13.4286	3	14
87	Female	Negative	Negative	GMH	8.57143	1	13
88	Female	Negative	Negative	GMH	8.14286	0	14
89	Male	Negative	Negative	GMH	6.14286	1	13
90	Male	Negative	Negative	GMH	5.28571	2	15
91	Female	Negative	Negative	GMH	7.42857	1	10
92	Male	Negative	Negative	GMH	6.28571	1	10
93	Female	Negative	Negative	GMH	5.85714	2	13
94	Unknown	Negative	Negative	GMH	6	4	15
95	Unknown	Negative	Negative	GMH	7.42857	3	15
96	Female	Negative	Negative	GMH	5.42857	1	17
97	Female	Negative	Negative	GMH	6.71429	1	18
98	Female	Negative	Negative	GMH	8.57143	1	13
99	Male	Negative	Negative	GMH	4.85714	1	10
100	Unknown	Positive	Positive	GMH	6.57143	0	17
101	Unknown	Positive	Positive	GMH		0	14
102	Male	Negative	Negative	GMH	41.2857	2	13
103	Male	Negative	Negative	GMH	5.42857	2	9
104	Female	Negative	Negative	GMH	7.42857	0	12
105	Female	Negative	Negative	GMH	6.85714	0	12
106	Female	Negative	Negative	GMH	6	0	10
107	Female	Negative	Negative	GMH	6.57143	0	10
108	Male	Negative	Negative	GMH	6	1	15
109	Male	Negative	Negative	GMH	6.14286	1	15
110	Male	Negative	Negative	GMH	6.28571	1	15
111	Female	Negative	Negative	GMH	4.71429	0	13
112	Male	Negative	Negative	GMH	6.42857	0	13
113	Female	Negative	Negative	GMH	4.71429	0	11
114	Male	Negative	Negative	GMH	6.14286	0	11
115	Female	Negative	Negative	GMH	6.71429	0	13
116	Female	Negative	Negative	GMH	6.57143	0	11
117	Female	Negative	Negative	GMH	43.8571	0	12
118	Female	Negative	Negative	GMH	51.1429	0	12
119	Male	Negative	Negative	GMH	6.85714	0	13
120	Male	Negative	Negative	GMH	8.71429	0	13
121	Male	Negative	Negative	GMH	6.14286	0	12
122	Female	Negative	Negative	GMH	6.42857	0	13
123	Female	Negative	Negative	GMH	9.57143	0	13
124	Female	Negative	Negative	GMH	8.28571	0	13
125	Unknown	Negative	Negative	GMH	55.8571	0	8
126	Male	Negative	Negative	GMH	6.14286	0	13
127	Male	Negative	Negative	GMH	5.28571	1	10
128	Female	Negative	Negative	GMH	9	1	13
129	Female	Negative	Negative	GMH	6.14286	1	11
130	Female	Negative	Negative	GMH	5.57143	1	17
131	Female	Negative	Negative	GMH	9.28571	1	17
132	Male	Negative	Negative	GMH	6.71429	0	18
133	Female	Negative	Negative	GMH	9.14286	0	15
134	Male	Negative	Negative	GMH	6.14286	0	15
135	Female	Negative	Negative	GMH	9.85714	1	11
136	Female	Negative	Negative	GMH	5.57143	1	11
137	Male	Negative	Negative	GMH	6	1	15
138	Female	Negative	Negative	GMH	10.7143	1	15
139	Male	Negative	Negative	GMH	8.28571	3	14
140	Unknown	Negative	Negative	MMH		3
141	Male	Negative	Negative	MMH	5.85714	1
142	Unknown	Negative	Negative	MMH
143	Male	Positive	Positive	MMH	42.7143	11	99
144	Male	Negative	Negative	MMH	31.5714	12	69
145	Female	Negative	Negative	MMH	6.42857	11
146	Male	Negative	Negative	MMH	6.14286	13	75
147	Male	Negative	Negative	MMH	9.85714	6	28
148	Female	Negative	Negative	MMH	6.42857	8	30
149	Male	Negative	Negative	MMH	6	6	28
150	Female	Negative	Negative	MMH	6.28571	8	30
151	Male	Negative	Negative	MMH	9.71429	11	28
152	Male	Positive	Positive	MMH
153	Male	Negative	Negative	MMH	15	3	20
154	Female	Negative	Negative	MMH	5.71429	2	19
155	Male	Negative	Negative	MMH
156	Female	Negative	Negative	MMH	53.7143	2	18
157	Female	Negative	Negative	MMH	14.1429	12	21
158	Unknown	Negative	Negative	MMH		7	21
159	Male	Negative	Negative	MMH	6.42857	8	22
160	Unknown	Negative	Negative	MMH	6.14286	7	21
161	Male	Negative	Negative	MMH	9.71429	7	14
162	Male	Negative	Negative	MMH	13.1429	5	14
163	Male	Negative	Negative	MMH	6.71429	8	15
164	Male	Negative	Negative	MMH	19.1429	11	18
165	Female	Negative	Negative	MMH	32.8571	21	151
166	Female	Negative	Negative	MMH	7	11	18
167	Female	Negative	Negative	MMH	7	8	20
168	Male	Negative	Negative	MMH	6.42857	8	20
169	Female	Negative	Negative	MMH	6	8	20
170	Unknown	Negative	Negative	MMH	7.28571	2	14
171	Male	Negative	Negative	MMH	8	8	16
172	Male	Error	Negative	MMH	6	7	21
173	Female	Negative	Negative	MMH	10.2857	7	19
174	Male	Negative	Negative	MMH	6.28571	15	23
175	Male	Negative	Negative	MMH	6.85714	5	11
176	Male	Negative	Negative	MMH	7	7	12
177	Unknown	Negative	Negative	MMH	15	5	15
178	Female	Negative	Negative	MMH	27.2857	4	14
179	Male	Negative	Negative	MMH	6.28571	12	18
180	Female	Negative	Negative	MMH	21.1429	6	16
181	Female	Negative	Negative	MMH	7.28571	6	16
182	Male	Negative	Negative	MMH	6.14286	6	12
183	Male	Negative	Negative	MMH	6.14286	8	17
184	Female	Negative	Negative	MMH	7.28571	8	17
185	Male	Negative	Negative	MMH	6.14286	8	17
186	Male	Negative	Negative	MMH	6.14286	6	15
187	Female	Negative	Negative	MMH	8.14286	7	16
188	Female	Negative	Negative	MMH	6.57143	8	17
189	Male	Negative	Negative	MMH	15.4286	1	10
190	Female	Negative	Negative	MMH	6.57143	14	23
191	Female	Negative	Negative	MMH	8.14286	3	20
192	Female	Negative	Negative	MMH	6.71429	1	25
193	Female	Negative	Negative	MMH	7.85714	2	29
194	Unknown	Negative	Negative	MMH	14	8	27
195	Female	Negative	Negative	MMH	7	20	65
196	Male	Negative	Negative	MMH	15.2857	10	30
197	Female	Negative	Negative	MMH	6.14286	11	30
198	Male	Negative	Negative	MMH	6	9	28
199	Male	Negative	Negative	MMH	5.85714	9	28
200	Male	Negative	Negative	MMH	9.42857	1	20
201	Male	Negative	Negative	MMH	5.85714	14	31
202	Unknown	Negative	Negative	MMH	6.85714	15	32
203	Female	Negative	Negative	MMH	10.1429	15	32
204	Female	Negative	Negative	MMH	10.8571	22	39
205	Male	Negative	Negative	MMH	7.28571	3	20
206	Male	Negative	Negative	MMH	6.71429	1	25
207	Male	Negative	Negative	MMH	7.85714	2	29
208	Female	Negative	Negative	MMH	14	8	27
209	Unknown	Negative	Negative	MMH	7	16	65
210	Female	Negative	Negative	MMH	15.2857	10	30
211	Male	Negative	Negative	MMH	6.14286	11	30
212	Female	Negative	Negative	MMH	6	9	28
213	Female	Negative	Negative	MMH	5.85714	9	28
214	Female	Negative	Negative	MMH		1	19
215	Male	Negative	Negative	MMH	5.85714	14	31
216	Female	Negative	Negative	MMH	6.85714	14	31
217	Male	Negative	Negative	MMH	10.1429	15	32
218	Male	Negative	Negative	MMH	5.28571	7	37
219	Female	Negative	Negative	MMH
220	Female	Negative	Negative	CRHC		1	25
221	Male	Negative	Negative	CRHC	27.7143	0	10
222	Female	Negative	Negative	CRHC	6.14286	0	12
223	Female	Error	Negative	CRHC	10.2857	1	25
224	Male	Negative	Negative	CRHC	6.42857	1	31
225	Male	Negative	Negative	CRHC	7.85714	1	31
226	Male	Negative	Negative	CRHC	6.28571	0	18
227	Male	Negative	Negative	CRHC	5.14286	0	17
228	Male	Negative	Negative	CRHC	6.14286	1	18
229	Female	Negative	Negative	CRHC		0	15
230	Female	Negative	Negative	CRHC	9.57143	0	20
231	Male	Positive	Positive	CRHC	14.1429	0	31
232	Female	Negative	Negative	CRHC	7.85714	0	17
233	Female	Negative	Negative	CRHC	6.14286	1	23
234	Unknown	Negative	Negative	CRHC	6.57143	1	23
235	Female	Negative	Negative	CRHC	14.5714	0	11
236	Male	Negative	Negative	CRHC	6.14286	5	21
237	Male	Negative	Negative	CRHC	10.7143	6	16
238	Male	Negative	Negative	CRHC	13	1	25
239	Male	Negative	Negative	CRHC	5.42857	0	10
240	Male	Positive	Positive	CRHC	11	0	17
241	Male	Positive	Negative	CRHC	8.71429	1	14
242	Unknown	Negative	Negative	CRHC	6.14286	3	17
243	Male	Positive	Positive	CRHC	31.5714	0	22
244	Male	Negative	Negative	CRHC	8.85714	0	24
245	Female	Negative	Negative	CRHC	6.85714	1	25
246	Female	Negative	Negative	CRHC	6.85714	1	25
247	Male	Negative	Negative	CRHC	25.4286	8	20
248	Male	Negative	Negative	CRHC	7.28571	0	12
249	Female	Negative	Negative	CRHC	11.2857	0	15
250	Male	Negative	Negative	CRHC	6.42857	5	19
251	Male	Negative	Negative	CRHC	7.57143	0	29
252	Female	Positive	Positive	CRHC	7.42857	0	18
253	Female	Negative	Negative	CRHC	4.57143	0	18
254	Female	Negative	Negative	CRHC	9	1	24
255	Female	Negative	Negative	CRHC	9.57143	1	18
256	Unknown	Negative	Negative	CRHC	8.85714	1	18
257	Male	Error	Negative	CRHC	7.85714	0	17
258	Female	Negative	Negative	CRHC	10.5714	1	16
259	Female	Negative	Negative	CRHC	6.71429	0	22
260	Male	Negative	Positive	CRHC	15.5714	0	22
261	Male	Negative	Negative	CRHC	8.42857	3	25
262	Male	Negative	Negative	CRHC	9.42857	3	25
263	Male	Negative	Negative	CRHC	8.14286	0	23
264	Female	Negative	Negative	CRHC	7.85714	1	20
265	Female	Negative	Negative	CRHC	12.7143	0	20
266	Female	Positive	Positive	CRHC	6.14286	0	26
267	Male	Negative	Negative	CRHC	7	1	21
268	Male	Negative	Negative	CRHC	5.28571	0	20
269	Female	Negative	Negative	CRHC	5.57143	0	20
270	Female	Negative	Negative	CRHC	6.85714	1	20
271	Male	Negative	Negative	CRHC	7.85714	0	23
272	Female	Negative	Negative	CRHC	6.14286	1	22
273	Female	Negative	Negative	CRHC	6.14286	1	22
274	Female	Negative	Negative	CRHC	5.71429	0	21
275	Female	Positive	Positive	CRHC	9.28571	1	22
276	Female	Negative	Negative	CRHC	8.57143	0	19
277	Female	Negative	Negative	CRHC	6.85714	1	20
