# Supplementary material for: Multidisease testing for HIV and TB using the GeneXpert platform: A feasibility study in rural Zimbabwe
Source: PLoS One. 2018 Mar 2;13(3):e0193577. doi: 10.1371/journal.pone.0193577 (PMC5834185; doi:10.1371/journal.pone.0193577)
Supplement: S3 Data — (XLSX) [file pone.0193577.s003.xlsx]

## Sheet: Sheet1
Unique_ID	Sex	Facility_name	XpertTBresult	Age_Years	Facility_Name	Xpert_TBresult_TAT
1	Female	CRHC	Negative	48	CRHC	0
2	Female	CRHC	Negative	33	CRHC	1
3	Female	CRHC	Negative	52	CRHC	0
4	Female	CRHC	Negative	35	CRHC	1
5	Female	CRHC	Negative	19	CRHC	1
6	Male	CRHC	Negative	14	CRHC	3
7	Unknown	CRHC	Negative	39	CRHC	0
8	Female	CRHC	Negative	35	CRHC	3
9	Female	CRHC	Negative	42	CRHC	3
10	Female	CRHC	Negative	39	CRHC	2
11	Female	CRHC	Error	36	CRHC	1
12	Female	CRHC	Negative	42	CRHC	0
13	Male	CRHC	Negative	43	CRHC	0
14	Female	CRHC	Negative	37	CRHC	2
15	Female	CRHC	Negative	41	CRHC	1
16	Male	CRHC	Negative	13	CRHC	0
17	Male	CRHC	Positive	66	CRHC	1
18	Female	CRHC	Negative	42	CRHC	4
19	Female	CRHC	Negative	16	CRHC	0
20	Female	CRHC	Negative	46	CRHC	0
21	Female	CRHC	Negative	15	CRHC	1
22	Male	CRHC	Positive	48	CRHC	0
23	Female	CRHC	Error	36	CRHC	1
24	Male	CRHC	Negative	34	CRHC	0
25	Female	CRHC	Negative	29	CRHC	2
26	Male	CRHC	Negative	34	CRHC	0
27	Female	CRHC	Negative	45	CRHC	2
28	Female	CRHC	Negative	60	CRHC	0
29	Male	CRHC	Negative	42	CRHC	0
30	Unknown	CRHC	Negative	46	CRHC	1
31	Female	CRHC	Negative	36	CRHC	2
32	Female	CRHC	Negative	55	CRHC	5
33	Female	CRHC	Negative	44	CRHC	2
34	Female	CRHC	Negative	42	CRHC	2
35	Female	CRHC	Negative	54	CRHC	3
36	Male	CRHC	Negative	47	CRHC	1
37	Male	CRHC	Negative	41	CRHC	2
38	Female	CRHC	Negative	22	CRHC	1
39	Male	CRHC	Negative	38	CRHC	0
40	Female	CRHC	Negative	56	CRHC	0
41	Female	CRHC	Negative	37	CRHC	1
42	Male	CRHC	Negative	42	CRHC	2
43	Male	CRHC	Positive	16	CRHC	1
44	Female	CRHC	Negative	41	CRHC	0
45	Female	CRHC	Negative	34	CRHC	0
46	Unknown	CRHC	Negative	57	CRHC	1
47	Male	CRHC	Negative	31	CRHC	1
48	Male	CRHC	Positive	25	CRHC	2
49	Unknown	CRHC	Positive	39	CRHC	0
50	Female	CRHC	Negative	33	CRHC	0
51	Female	CRHC	Negative	48	CRHC	1
52	Female	CRHC	Negative	39	CRHC	2
53	Female	CRHC	Negative	31	CRHC	0
54	Female	CRHC	Negative	42	CRHC	1
55	Female	CRHC	Negative	75	CRHC	0
56	Female	CRHC	Negative	38	CRHC	1
57	Male	CRHC	Negative	40	CRHC	3
58	Unknown	CRHC	Negative	35	CRHC	2
59	Male	CRHC	Negative	42	CRHC	0
60	Unknown	CRHC	Negative	42	CRHC	2
61	Male	CRHC	Negative	39	CRHC	0
62	Female	CRHC	Negative	33	CRHC	1
63	Male	CRHC	Negative	42	CRHC	2
64	Male	CRHC	Negative	59	CRHC	1
65	Male	CRHC	Negative	29	CRHC	2
66	Male	CRHC	Negative	34	CRHC	0
67	Female	CRHC	Negative	35	CRHC	3
68	Male	CRHC	Negative	58	CRHC	1
69	Female	CRHC	Negative	36	CRHC	0
70	Female	CRHC	Negative	39	CRHC	1
71	Female	CRHC	Negative	27	CRHC	1
72	Female	CRHC	Negative	55	CRHC	1
73	Female	CRHC	Negative	44	CRHC	2
74	Unknown	CRHC	Negative	25	CRHC	1
75	Female	CRHC	Positive	35	CRHC	1
76	Male	CRHC	Negative	34	CRHC	2
77	Female	CRHC	Negative	39	CRHC	0
78	Female	CRHC	Negative	30	CRHC	2
79	Male	CRHC	Negative	48	CRHC	0
80	Male	CRHC	Negative	42	CRHC	2
81	Female	CRHC	Positive	18	CRHC	0
82	Female	CRHC	Negative	28	CRHC	3
83	Male	CRHC	Error	47	CRHC	0
84	Male	CRHC	Positive	42	CRHC	0
85	Male	CRHC	Negative	15	CRHC	2
86	Female	CRHC	Negative	29	CRHC	0
87	Male	CRHC	Negative	35	CRHC	0
88	Unknown	CRHC	Negative	42	CRHC	0
89	Female	CRHC	Negative	28	CRHC	1
90	Female	CRHC	Negative	58	CRHC	0
91	Male	CRHC	Negative	66	CRHC	2
92	Female	CRHC	Negative	35	CRHC	0
93	Female	CRHC	Positive	46	CRHC	2
94	Female	CRHC	Negative	27	CRHC	5
95	Male	CRHC	Negative	55	CRHC	0
96	Female	CRHC	Positive	32	CRHC	1
97	Female	CRHC	Negative	34	CRHC	0
98	Female	CRHC	Positive	49	CRHC	1
99	Female	CRHC	Negative	35	CRHC	1
100	Female	CRHC	Negative	53	CRHC	1
101	Female	CRHC	Negative	38	CRHC	2
102	Male	CRHC	Negative	42	CRHC	2
103	Female	CRHC	Negative	20	CRHC	0
104	Male	CRHC	Negative	40	CRHC	3
105	Male	CRHC	Negative	30	CRHC	0
106	Female	CRHC	Negative	45	CRHC	2
107	Female	CRHC	Negative	55	CRHC	1
108	Male	CRHC	Negative	32	CRHC	0
109	Male	CRHC	Negative	37	CRHC	1
110	Female	CRHC	Positive	55	CRHC	2
111	Female	CRHC	Negative	33	CRHC	0
112	Female	CRHC	Positive	41	CRHC	0
113	Male	CRHC	Negative	52	CRHC	0
114	Male	CRHC	Negative	50	CRHC	2
115	Male	CRHC	Negative	39	CRHC	2
116	Female	GMH	Negative		GMH	1
117	Male	GMH	Negative	49	GMH	0
118	Female	GMH	Negative	45	GMH	0
119	Female	GMH	Positive	28	GMH	0
120	Male	GMH	Negative	61	GMH	0
121	Male	GMH	Negative	47	GMH	0
122	Male	GMH	Negative	42	GMH	0
123	Female	GMH	Positive	59	GMH	1
124	Male	GMH	Negative	38	GMH	0
125	Female	GMH	Negative	52	GMH	1
126	Male	GMH	Negative	34	GMH	1
127	Female	GMH	Negative	41	GMH	0
128	Female	GMH	Negative	47	GMH	0
129	Male	GMH	Positive	26	GMH	1
130	Female	GMH	Negative	43	GMH	2
131	Male	GMH	Positive	44	GMH	0
132	Female	GMH	Negative	47	GMH	0
133	Female	GMH	Negative	33	GMH	0
134	Male	GMH	Negative	27	GMH	3
135	Male	GMH	Negative	54	GMH	0
136	Female	GMH	Negative	8	GMH	0
137	Female	GMH	Negative	18	GMH	0
138	Female	GMH	Negative	26	GMH	0
139	Male	GMH	Negative	59	GMH	1
140	Female	GMH	Negative	73	GMH	1
141	Unknown	GMH	Negative	43	GMH	1
142	Female	GMH	Negative	58	GMH	0
143	Female	GMH	Negative	49	GMH	0
144	Female	GMH	Negative	46	GMH	1
145	Male	GMH	Negative	62	GMH	0
146	Female	GMH	Negative	43	GMH	2
147	Female	GMH	Negative	46	GMH	1
148	Female	GMH	Positive	45	GMH	0
149	Female	GMH	Negative	41	GMH	0
150	Female	GMH	Negative	36	GMH	1
151	Female	GMH	Negative	65	GMH	2
152	Female	GMH	Negative	21	GMH	0
153	Male	GMH	Negative	7	GMH	1
154	Female	GMH	Negative	37	GMH	2
155	Female	GMH	Negative	24	GMH	0
156	Male	GMH	Negative	51	GMH	1
157	Female	GMH	Negative	69	GMH	1
158	Female	GMH	Negative	18	GMH	2
159	Female	GMH	Positive	46	GMH	0
160	Male	GMH	Negative	66	GMH	1
161	Male	GMH	Negative	10	GMH	0
162	Male	GMH	Negative	29	GMH	6
163	Male	GMH	Negative	57	GMH	1
164	Female	GMH	Negative	49	GMH	0
165	Female	GMH	Positive	18	GMH	0
166	Female	GMH	Negative	46	GMH	0
167	Female	GMH	Rif Positive	51	GMH	3
168	Male	GMH	Negative	38	GMH	2
169	Female	GMH	Negative	51	GMH	1
170	Male	GMH	Negative	36	GMH	1
171	Female	GMH	Negative	50	GMH	1
172	Female	GMH	Negative	51	GMH	1
173	Female	GMH	Positive	21	GMH	0
174	Female	GMH	Negative	42	GMH	0
175	Female	GMH	Negative	47	GMH	0
176	Unknown	GMH	Negative	23	GMH	2
177	Male	GMH	Negative	35	GMH	1
178	Female	GMH	Negative	37	GMH	0
179	Female	GMH	Negative	31	GMH	0
180	Female	GMH	Negative	36	GMH	1
181	Unknown	GMH	Negative		GMH	0
182	Male	GMH	Negative	40	GMH	1
183	Female	GMH	Negative	62	GMH	0
184	Male	GMH	Negative	33	GMH	0
185	Male	GMH	Negative	30	GMH	1
186	Male	GMH	Negative	51	GMH	0
187	Male	GMH	Negative	48	GMH	1
188	Female	GMH	Negative	24	GMH	1
189	Unknown	GMH	Negative	23	GMH	1
190	Male	GMH	Negative	10	GMH	1
191	Male	GMH	Negative	32	GMH	0
192	Female	GMH	Negative	38	GMH	2
193	Female	GMH	Negative	39	GMH	0
194	Female	GMH	Rif Positive	25	GMH	0
195	Female	GMH	Negative	55	GMH	3
196	Female	GMH	Negative	37	GMH	0
197	Female	GMH	Negative	45	GMH	0
198	Male	GMH	Negative	52	GMH	0
199	Male	GMH	Negative	43	GMH	0
200	Female	GMH	Negative	39	GMH	1
201	Female	GMH	Error	34	GMH	0
202	Female	GMH	Negative	28	GMH	1
203	Male	GMH	Positive	32	GMH	2
204	Male	GMH	Negative	29	GMH	0
205	Male	GMH	Error	53	GMH	0
206	Female	GMH	Negative	41	GMH	0
207	Female	GMH	Negative	45	GMH	0
208	Female	GMH	Negative	42	GMH	3
209	Female	GMH	Negative	30	GMH	0
210	Female	GMH	Negative	31	GMH	1
211	Female	GMH	Negative	35	GMH	2
212	Male	GMH	Error	14	GMH	0
213	Female	GMH	Negative	29	GMH	2
214	Female	GMH	Error	42	GMH	2
215	Female	GMH	Negative	34	GMH	0
216	Female	GMH	Negative	43	GMH	0
217	Male	GMH	Negative	43	GMH	0
218	Female	GMH	Negative	58	GMH	0
219	Male	GMH	Negative	50	GMH	0
220	Male	GMH	Error	36	GMH	0
221	Female	GMH	Negative	36	GMH	0
222	Female	GMH	Error	25	GMH	1
223	Male	GMH	Negative	54	GMH	0
224	Female	GMH	Negative	28	GMH	0
225	Male	GMH	Negative	27	GMH	1
226	Female	GMH	Negative	63	GMH	1
227	Male	GMH	Negative	29	GMH	0
228	Male	GMH	Negative	13	GMH	0
229	Male	GMH	Error	74	GMH	3
230	Female	GMH	Positive	63	GMH	1
231	Female	GMH	Negative	42	GMH	1
232	Female	GMH	Negative	13	GMH	0
233	Male	GMH	Positive	33	GMH	2
234	Female	GMH	Negative	41	GMH	0
235	Female	GMH	Positive	40	GMH	0
236	Male	GMH	Positive	45	GMH	0
237	Female	GMH	Negative	35	GMH	0
238	Female	GMH	Negative	39	GMH	0
239	Male	GMH	Negative	43	GMH	0
240	Female	GMH	Negative	55	GMH	0
241	Female	GMH	Negative	30	GMH	2
242	Male	GMH	Negative	33	GMH	0
243	Female	GMH	Negative	19	GMH	1
244	Female	GMH	Negative	36	GMH	1
245	Female	GMH	Positive	26	GMH	0
246	Male	GMH	Negative	34	GMH	0
247	Male	GMH	Negative	15	GMH	0
248	Female	GMH	Negative	49	GMH	0
249	Female	GMH	Negative	34	GMH	0
250	Male	GMH	Negative	33	GMH	1
251	Male	GMH	Negative	39	GMH	1
252	Male	GMH	Positive	46	GMH	0
253	Male	GMH	Negative	56	GMH	0
254	Male	GMH	Negative	35	GMH	0
255	Female	GMH	Negative	33	GMH	0
256	Female	GMH	Negative	38	GMH	0
257	Female	GMH	Negative	46	GMH	1
258	Male	GMH	Positive	52	GMH	0
259	Male	GMH	Negative	37	GMH	0
260	Female	GMH	Negative	40	GMH	0
261	Female	GMH	Negative	51	GMH	0
262	Female	GMH	Negative	26	GMH	1
263	Male	GMH	Negative	52	GMH	2
264	Male	GMH	Negative	72	GMH	2
265	Female	GMH	Negative	59	GMH	2
266	Female	GMH	Negative	46	GMH	0
267	Female	GMH	Negative	19	GMH	2
268	Female	GMH	Negative	45	GMH	1
269	Male	GMH	Negative	45	GMH	0
270	Female	GMH	Positive	55	GMH	1
271	Female	GMH	Negative	35	GMH	0
272	Male	GMH	Negative	29	GMH	0
273	Female	GMH	Negative	14	GMH	2
274	Male	GMH	Negative	50	GMH	0
275	Female	GMH	Negative	19	GMH	0
276	Female	GMH	Negative	35	GMH	0
277	Male	GMH	Negative	51	GMH	0
278	Female	GMH	Negative	55	GMH	2
279	Male	GMH	Negative	39	GMH	0
280	Female	GMH	Error	16	GMH	1
281	Female	GMH	Negative	54	GMH	0
282	Female	GMH	Negative	26	GMH	0
283	Female	GMH	Negative		GMH	2
284	Male	GMH	Negative	42	GMH	1
285	Female	GMH	Negative	41	GMH	1
286	Female	GMH	Negative	28	GMH	0
287	Female	GMH	Negative	33	GMH	0
288	Female	GMH	Negative	34	GMH	2
289	Male	GMH	Negative	21	GMH	1
290	Female	GMH	Positive	36	GMH	0
291	Male	GMH	Negative	18	GMH	0
292	Female	GMH	Negative	42	GMH	0
293	Female	GMH	Positive	36	GMH	2
294	Female	GMH	Positive	61	GMH	0
295	Female	GMH	Negative	29	GMH	0
296	Male	GMH	Negative	49	GMH	1
297	Female	GMH	Positive	10	GMH	0
298	Female	GMH	Negative	41	GMH	1
299	Male	GMH	Negative	21	GMH	0
300	Male	GMH	Negative	41	GMH	0
301	Female	GMH	Negative	41	GMH	0
302	Female	GMH	Negative	42	GMH	0
303	Female	GMH	Negative	32	GMH	0
304	Male	GMH	Positive	50	GMH	0
305	Male	GMH	Negative	35	GMH	0
306	Male	GMH	Negative	52	GMH	0
307	Male	GMH	Negative	28	GMH	1
308	Female	GMH	Negative	34	GMH	0
309	Male	GMH	Negative	45	GMH	2
310	Male	GMH	Negative	24	GMH	3
311	Male	GMH	Negative	47	GMH	3
312	Male	GMH	Error	41	GMH	1
313	Male	GMH	Negative	49	GMH	0
314	Female	GMH	Negative	28	GMH	4
315	Female	GMH	Negative	46	GMH	0
316	Female	GMH	Negative	38	GMH	2
317	Female	GMH	Positive	35	GMH	0
318	Female	GMH	Positive	49	GMH	0
319	Male	GMH	Negative	36	GMH	2
320	Female	GMH	Positive	43	GMH	0
321	Female	GMH	Negative	30	GMH	1
322	Male	GMH	Error	35	GMH	0
323	Male	GMH	Negative	41	GMH	0
324	Male	GMH	Negative	53	GMH	0
325	Female	GMH	Negative	27	GMH	1
326	Unknown	GMH	Negative	29	GMH	1
327	Female	GMH	Negative	42	GMH	1
328	Female	GMH	Negative		GMH	0
329	Female	GMH	Negative	32	GMH	2
330	Male	GMH	Negative	49	GMH	0
331	Unknown	GMH	Positive	35	GMH	1
332	Female	GMH	Negative	58	GMH	0
333	Female	GMH	Negative	53	GMH	4
334	Female	GMH	Negative	42	GMH	0
335	Male	GMH	Negative	46	GMH	3
336	Female	GMH	Negative	42	GMH	1
337	Male	GMH	Negative	42	GMH	0
338	Female	GMH	Negative	49	GMH	0
339	Female	GMH	Negative	18	GMH	1
340	Female	GMH	Negative	16	GMH	0
341	Female	GMH	Error	42	GMH	0
342	Female	GMH	Negative	45	GMH	0
343	Female	GMH	Negative	44	GMH	0
344	Female	GMH	Error	54	GMH	0
345	Female	GMH	Negative	43	GMH	1
346	Female	GMH	Negative	36	GMH	2
347	Female	GMH	Negative	64	GMH	0
348	Female	GMH	Negative	37	GMH	2
349	Female	GMH	Negative	60	GMH	0
350	Female	GMH	Negative	37	GMH	1
351	Female	GMH	Negative	42	GMH	0
352	Male	GMH	Negative	19	GMH	1
353	Female	GMH	Negative	42	GMH	2
354	Male	GMH	Negative	67	GMH	2
355	Female	GMH	Negative	49	GMH	2
356	Male	GMH	Negative	50	GMH	0
357	Male	GMH	Negative	39	GMH	0
358	Male	GMH	Negative	51	GMH	0
359	Male	GMH	Negative	47	GMH	1
360	Female	GMH	Negative	42	GMH	1
361	Female	GMH	Negative	50	GMH	0
362	Female	GMH	Negative	55	GMH	1
363	Female	GMH	Positive	53	GMH	0
364	Male	GMH	Negative	42	GMH	0
365	Female	GMH	Negative	35	GMH	1
366	Female	GMH	Negative	39	GMH	0
367	Female	GMH	Negative	39	GMH	2
368	Female	GMH	Negative	57	GMH	0
369	Male	GMH	Negative	42	GMH	1
370	Male	GMH	Negative	58	GMH	1
371	Female	GMH	Negative	49	GMH	0
372	Female	GMH	Negative	57	GMH	2
373	Female	GMH	Positive	41	GMH	0
374	Male	GMH	Negative	45	GMH	1
375	Male	GMH	Negative	54	GMH	0
376	Female	GMH	Negative	37	GMH	1
377	Male	GMH	Negative	25	GMH	0
378	Female	GMH	Negative	33	GMH	0
379	Female	GMH	Negative	41	GMH	0
380	Male	GMH	Negative	17	GMH	1
381	Male	GMH	Negative	67	GMH	0
382	Male	GMH	Negative	30	GMH	1
383	Male	GMH	Negative	37	GMH	0
384	Female	GMH	Negative	56	GMH	0
385	Male	GMH	Negative	34	GMH	1
386	Male	GMH	Negative	55	GMH	0
387	Female	GMH	Negative	25	GMH	1
388	Female	GMH	Negative	33	GMH	1
389	Female	GMH	Negative	52	GMH	2
390	Female	GMH	Positive	32	GMH	0
391	Female	GMH	Negative	32	GMH	0
392	Female	GMH	Negative	35	GMH	1
393	Male	GMH	Negative	26	GMH	0
394	Female	GMH	Negative	31	GMH	2
395	Female	GMH	Error	36	GMH	2
396	Male	GMH	Positive	58	GMH	0
397	Male	GMH	Negative	41	GMH	0
398	Female	GMH	Negative	52	GMH	0
399	Female	GMH	Negative	45	GMH	0
400	Female	GMH	Negative	20	GMH	1
401	Female	GMH	Negative	23	GMH	2
402	Male	GMH	Negative	51	GMH	1
403	Female	GMH	Negative	53	GMH	0
404	Female	GMH	Negative	50	GMH	0
405	Female	GMH	Negative	50	GMH	0
406	Unknown	GMH	Positive	46	GMH	0
407	Female	GMH	Negative	29	GMH	1
408	Male	GMH	Negative	31	GMH	1
409	Unknown	GMH	Negative	45	GMH	0
410	Female	GMH	Negative	44	GMH	0
411	Female	GMH	Negative	29	GMH	1
412	Female	GMH	Negative	55	GMH	1
413	Male	GMH	Negative	47	GMH	0
414	Male	GMH	Negative	13	GMH	0
415	Female	GMH	Negative	34	GMH	0
416	Male	GMH	Negative	31	GMH	1
417	Female	GMH	Negative	37	GMH	2
418	Female	GMH	Negative	36	GMH	0
419	Male	GMH	Negative	51	GMH	0
420	Female	GMH	Negative	17	GMH	0
421	Female	GMH	Negative	31	GMH	1
422	Male	GMH	Negative	36	GMH	0
423	Female	GMH	Positive	33	GMH	3
424	Female	GMH	Negative	43	GMH	2
425	Male	GMH	Negative	17	GMH	1
426	Male	GMH	Negative	41	GMH	3
427	Male	GMH	Negative	29	GMH	0
428	Male	GMH	Positive	37	GMH	0
429	Female	GMH	Positive	18	GMH	0
430	Male	GMH	Negative	48	GMH	1
431	Female	GMH	Negative	59	GMH	1
432	Female	GMH	Negative	42	GMH	0
433	Female	GMH	Negative	18	GMH	0
434	Female	GMH	Negative	67	GMH	2
435	Male	GMH	Error	37	GMH	0
436	Female	GMH	Negative	42	GMH	0
437	Male	GMH	Negative	39	GMH	0
438	Male	GMH	Positive	49	GMH	1
439	Female	GMH	Negative	29	GMH	0
440	Male	GMH	Negative	35	GMH	1
441	Female	GMH	Positive	8	GMH	0
442	Female	GMH	Negative	28	GMH	1
443	Female	GMH	Negative	39	GMH	2
444	Female	GMH	Negative	48	GMH	0
445	Female	GMH	Negative	37	GMH	2
446	Male	GMH	Negative	47	GMH	0
447	Male	GMH	Negative	35	GMH	0
448	Male	GMH	Positive	53	GMH	2
449	Male	GMH	Negative	45	GMH	2
450	Male	GMH	Negative	36	GMH	1
451	Female	GMH	Negative	38	GMH	0
452	Male	GMH	Negative	34	GMH	0
453	Male	GMH	Negative	20	GMH	0
454	Male	GMH	Negative	55	GMH	1
455	Female	GMH	Negative	47	GMH	0
456	Male	GMH	Negative	47	GMH	0
457	Female	GMH	Negative	49	GMH	0
458	Female	GMH	Negative	52	GMH	1
459	Male	GMH	Negative	36	GMH	1
460	Female	GMH	Negative	43	GMH	1
461	Female	GMH	Negative	29	GMH	3
462	Female	GMH	Negative		GMH	0
463	Female	GMH	Negative	60	GMH	1
464	Female	GMH	Positive	40	GMH	0
465	Male	GMH	Negative	39	GMH	1
466	Female	GMH	Negative	37	GMH	0
467	Unknown	GMH	Negative	53	GMH	1
468	Male	GMH	Negative	52	GMH	2
469	Female	GMH	Negative	48	GMH	2
470	Male	GMH	Negative	29	GMH	2
471	Male	GMH	Negative	44	GMH	1
472	Female	GMH	Negative	35	GMH	1
473	Female	GMH	Negative	48	GMH	1
474	Unknown	GMH	Negative	52	GMH	0
475	Female	GMH	Negative	40	GMH	1
476	Male	GMH	Negative	22	GMH	0
477	Female	GMH	Negative	20	GMH	0
478	Male	GMH	Negative	24	GMH	1
479	Female	GMH	Negative	39	GMH	0
480	Male	GMH	Negative	33	GMH	3
481	Female	GMH	Negative	40	GMH	3
482	Female	GMH	Negative	46	GMH	2
483	Female	GMH	Negative	39	GMH	1
484	Male	GMH	Negative		GMH	1
485	Female	GMH	Negative	47	GMH	1
486	Male	GMH	Negative	58	GMH	0
487	Female	GMH	Negative	43	GMH	1
488	Female	GMH	Negative	42	GMH	0
489	Female	GMH	Negative	23	GMH	0
490	Female	GMH	Positive	42	GMH	1
491	Unknown	GMH	Negative	36	GMH	2
492	Female	GMH	Negative	41	GMH	2
493	Female	GMH	Negative	38	GMH	0
494	Male	GMH	Negative	60	GMH	0
495	Female	GMH	Negative	41	GMH	0
496	Male	GMH	Negative	75	GMH	0
497	Female	GMH	Negative	60	GMH	0
498	Male	GMH	Negative	33	GMH	2
499	Male	GMH	Negative	58	GMH	0
500	Female	GMH	Negative	38	GMH	2
501	Female	GMH	Negative	40	GMH	0
502	Female	GMH	Negative	23	GMH	0
503	Female	GMH	Positive	19	GMH	1
504	Female	GMH	Negative	45	GMH	1
505	Female	GMH	Negative	38	GMH	0
506	Male	GMH	Negative	45	GMH	0
507	Male	GMH	Negative	46	GMH	0
508	Male	GMH	Negative	16	GMH	0
509	Female	GMH	Negative	38	GMH	1
510	Female	GMH	Negative	52	GMH	0
511	Male	GMH	Negative	34	GMH	0
512	Female	GMH	Negative	46	GMH	0
513	Female	GMH	Negative	24	GMH	1
514	Female	GMH	Negative	46	GMH	0
515	Male	GMH	Positive	52	GMH	0
516	Male	GMH	Negative		GMH	0
517	Male	GMH	Positive	18	GMH	0
518	Female	GMH	Negative	42	GMH	0
519	Female	GMH	Negative	42	GMH	0
520	Male	GMH	Negative	57	GMH	0
521	Female	GMH	Negative	37	GMH	2
522	Female	GMH	Negative	20	GMH	2
523	Female	GMH	Negative	43	GMH	0
524	Female	GMH	Positive	44	GMH	1
525	Female	GMH	Negative	41	GMH	0
526	Male	GMH	Negative	49	GMH	1
527	Female	GMH	Negative	50	GMH	0
528	Female	GMH	Negative	46	GMH	0
529	Female	GMH	Negative	49	GMH	0
530	Male	GMH	Negative	20	GMH	1
531	Female	GMH	Positive	21	GMH	1
532	Female	GMH	Negative	21	GMH	0
533	Female	GMH	Negative	44	GMH	2
534	Unknown	GMH	Negative	17	GMH	2
535	Male	GMH	Negative	32	GMH	1
536	Female	GMH	Negative	20	GMH	0
537	Male	GMH	Negative	76	GMH	0
538	Female	GMH	Negative	66	GMH	2
539	Female	GMH	Negative	43	GMH	2
540	Male	GMH	Negative	55	GMH	0
541	Female	GMH	Positive	43	GMH	0
542	Male	GMH	Negative	19	GMH	1
543	Male	GMH	Negative	27	GMH	0
544	Male	GMH	Negative	39	GMH	0
545	Female	GMH	Negative	19	GMH	1
546	Female	GMH	Negative	36	GMH	3
547	Male	GMH	Negative	43	GMH	2
548	Male	GMH	Negative	23	GMH	1
549	Male	GMH	Negative	40	GMH	1
550	Female	GMH	Positive	15	GMH	0
551	Male	GMH	Negative	42	GMH	0
552	Female	GMH	Negative	34	GMH	0
553	Female	GMH	Negative	26	GMH	0
554	Female	MMH	Negative	40	MMH	3
555	Female	MMH	Negative	38	MMH	4
556	Female	MMH	Negative	39	MMH	0
557	Female	MMH	Negative	65	MMH	0
558	Female	MMH	Negative	45	MMH	1
559	Female	MMH	Negative	52	MMH	2
560	Female	MMH	Negative	42	MMH	2
561	Female	MMH	Negative	41	MMH	0
562	Female	MMH	Negative	41	MMH	0
563	Male	MMH	Positive	19	MMH	2
564	Male	MMH	Positive	49	MMH	1
565	Female	MMH	Negative	45	MMH	3
566	Male	MMH	Negative	60	MMH	1
567	Female	MMH	Negative	30	MMH	0
568	Female	MMH	Positive	45	MMH	0
569	Female	MMH	Negative	19	MMH	1
570	Female	MMH	Positive	44	MMH	0
571	Female	MMH	Negative	57	MMH	2
572	Female	MMH	Positive	30	MMH	2
573	Female	MMH	Negative	57	MMH	2
574	Male	MMH	Negative	25	MMH	0
575	Male	MMH	Negative	26	MMH	2
576	Unknown	MMH	Negative	53	MMH	0
577	Male	MMH	Positive	30	MMH	1
578	Male	MMH	Negative	77	MMH	2
579	Female	MMH	Negative	66	MMH	3
580	Female	MMH	Negative	34	MMH	1
581	Male	MMH	Negative	44	MMH	0
582	Female	MMH	Negative	30	MMH	0
583	Female	MMH	Negative	25	MMH	0
584	Female	MMH	Negative	41	MMH	0
585	Male	MMH	Negative	21	MMH	0
586	Male	MMH	Positive	24	MMH	3
587	Female	MMH	Negative	43	MMH	0
588	Female	MMH	Negative	38	MMH	2
589	Unknown	MMH	Negative	32	MMH	2
590	Male	MMH	Negative	23	MMH	1
591	Female	MMH	Negative	58	MMH	0
592	Male	MMH	Negative	36	MMH	1
593	Male	MMH	Negative	13	MMH	3
594	Female	MMH	Negative	34	MMH	0
595	Female	MMH	Negative	42	MMH	1
596	Male	MMH	Negative	17	MMH	1
597	Male	MMH	Negative	52	MMH	2
598	Unknown	MMH	Negative	34	MMH	1
599	Female	MMH	Negative	23	MMH	0
600	Male	MMH	Negative	36	MMH	2
601	Female	MMH	Negative	47	MMH	2
602	Female	MMH	Negative	33	MMH	1
603	Female	MMH	Negative	32	MMH	2
604	Male	MMH	Negative		MMH	2
605	Female	MMH	Negative	38	MMH	1
606	Female	MMH	Negative	35	MMH	3
607	Unknown	MMH	Positive	30	MMH	1
608	Male	MMH	Negative	34	MMH	0
609	Male	MMH	Positive	37	MMH	1
610	Male	MMH	Negative	50	MMH	0
611	Female	MMH	Negative	51	MMH	0
612	Unknown	MMH	Negative	34	MMH	1
613	Female	MMH	Negative	45	MMH	2
614	Female	MMH	Negative	50	MMH	0
615	Male	MMH	Negative	47	MMH	0
616	Male	MMH	Negative	77	MMH	0
617	Female	MMH	Negative	23	MMH	0
618	Female	MMH	Negative	52	MMH	1
619	Female	MMH	Negative	49	MMH	2
620	Female	MMH	Negative	32	MMH	4
621	Female	MMH	Negative	46	MMH	4
622	Male	MMH	Negative	26	MMH	0
623	Female	MMH	Negative	51	MMH	0
624	Male	MMH	Negative	35	MMH	2
625	Female	MMH	Negative	34	MMH	2
626	Female	MMH	Negative	63	MMH	2
627	Female	MMH	Negative	40	MMH	1
628	Female	MMH	Negative	37	MMH	2
629	Male	MMH	Negative	38	MMH	0
630	Female	MMH	Negative	35	MMH	1
631	Male	MMH	Positive	38	MMH	0
632	Female	MMH	Negative	35	MMH	2
633	Female	MMH	Negative	9	MMH	0
634	Female	MMH	Negative	30	MMH	0
635	Male	MMH	Negative	37	MMH	1
636	Male	MMH	Negative	58	MMH	4
637	Male	MMH	Positive	42	MMH	1
638	Female	MMH	Negative	34	MMH	0
639	Male	MMH	Negative	60	MMH	0
640	Female	MMH	Negative	38	MMH	1
641	Male	MMH	Negative	34	MMH	0
642	Unknown	MMH	Negative	23	MMH	0
643	Male	MMH	Negative	39	MMH	0
644	Male	MMH	Negative	48	MMH	2
645	Female	MMH	Negative	33	MMH	0
646	Female	MMH	Negative	54	MMH	0
647	Female	MMH	Negative		MMH	0
648	Male	MMH	Negative	43	MMH	0
649	Female	MMH	Negative	19	MMH	2
650	Male	MMH	Positive	44	MMH	2
651	Female	MMH	Negative	39	MMH	0
652	Female	MMH	Negative	46	MMH	3
653	Male	MMH	Negative	42	MMH	1
654	Male	MMH	Negative	50	MMH	2
655	Male	MMH	Negative	40	MMH	0
656	Male	MMH	Negative	48	MMH	0
657	Unknown	MMH	Negative		MMH	4
658	Female	MMH	Negative	34	MMH	3
659	Female	MMH	Negative		MMH	1
660	Female	MMH	Negative	37	MMH	0
661	Male	MMH	Negative	18	MMH	0
662	Female	MMH	Negative	44	MMH	2
663	Male	MMH	Negative	39	MMH	0
664	Male	MMH	Negative	45	MMH	0
665	Female	MMH	Rif Positive	31	MMH	4
666	Female	MMH	Negative	29	MMH	3
667	Female	MMH	Negative	47	MMH	2
668	Male	MMH	Positive	69	MMH	3
669	Female	MMH	Negative	30	MMH	3
670	Female	MMH	Negative	37	MMH	1
671	Male	MMH	Negative	27	MMH	2
672	Male	MMH	Negative	21	MMH	4
673	Female	MMH	Negative	44	MMH	5
674	Female	MMH	Negative	23	MMH	1
675	Female	MMH	Positive	51	MMH	1
676	Female	MMH	Negative	48	MMH	2
677	Unknown	MMH	Negative	39	MMH	4
678	Male	MMH	Negative	20	MMH	1
679	Male	MMH	Negative	41	MMH	1
680	Female	MMH	Error	25	MMH	0
681	Male	MMH	Negative	34	MMH	3
682	Female	MMH	Negative	46	MMH	1
683	Female	MMH	Negative	30	MMH	2
684	Female	MMH	Negative	38	MMH	4
685	Female	MMH	Negative	13	MMH	2
686	Female	MMH	Negative	40	MMH	2
687	Male	MMH	Negative	37	MMH	3
688	Male	MMH	Negative	46	MMH	3
689	Male	MMH	Negative	45	MMH	5
690	Female	MMH	Negative	51	MMH	3
691	Female	MMH	Negative	45	MMH	3
692	Male	MMH	Negative		MMH	2
693	Unknown	MMH	Negative	35	MMH	3
694	Male	MMH	Error	64	MMH	1
695	Female	MMH	Negative	43	MMH	0
696	Unknown	MMH	Negative	26	MMH	1
697	Unknown	MMH	Positive	20	MMH	2
698	Female	MMH	Negative	34	MMH	3
699	Male	MMH	Negative	55	MMH	1
700	Female	MMH	Negative	48	MMH	2
701	Female	MMH	Negative	43	MMH	1
702	Female	MMH	Negative	45	MMH	2
703	Male	MMH	Negative	41	MMH	1
704	Female	MMH	Negative	57	MMH	2
705	Male	MMH	Negative	47	MMH	1
706	Female	MMH	Negative	33	MMH	0
707	Female	MMH	Negative	18	MMH	2
708	Female	MMH	Negative	52	MMH	0
709	Female	MMH	Negative	29	MMH	2
710	Female	MMH	Negative	30	MMH	1
711	Male	MMH	Negative	43	MMH	0
712	Male	MMH	Negative	46	MMH	3
713	Female	MMH	Negative	26	MMH	1
714	Female	MMH	Negative	28	MMH	0
715	Female	MMH	Positive	31	MMH	0
716	Female	MMH	Negative	29	MMH	0
717	Male	MMH	Negative	45	MMH	2
718	Male	MMH	Negative	17	MMH	1
719	Female	MMH	Negative	19	MMH	5
720	Female	MMH	Negative	43	MMH	2
721	Male	MMH	Negative	26	MMH	0
722	Female	MMH	Negative	20	MMH	1
723	Female	MMH	Negative	39	MMH	3
724	Female	MMH	Negative	54	MMH	0
725	Female	MMH	Positive	52	MMH	2
726	Male	MMH	Negative	20	MMH	3
727	Female	MMH	Negative	36	MMH	3
728	Male	MMH	Negative	69	MMH	3
729	Female	MMH	Negative	32	MMH	2
730	Female	MMH	Positive	57	MMH	1
731	Unknown	MMH	Negative	41	MMH	2
732	Female	MMH	Negative	39	MMH	0
733	Female	MMH	Positive	31	MMH	0
734	Female	MMH	Negative	58	MMH	0
735	Female	MMH	Negative	31	MMH	2
736	Female	MMH	Negative	53	MMH	2
737	Female	MMH	Negative	41	MMH	2
738	Female	MMH	Negative	39	MMH	2
739	Female	MMH	Negative	58	MMH	3
740	Male	MMH	Negative	20	MMH	3
741	Female	MMH	Positive	47	MMH	3
742	Male	MMH	Negative	64	MMH	1
743	Male	MMH	Negative	24	MMH	1
744	Female	MMH	Negative	46	MMH	2
745	Female	MMH	Negative	29	MMH	1
746	Female	MMH	Positive	42	MMH	0
747	Female	MMH	Negative	55	MMH	3
748	Female	MMH	Negative	49	MMH	2
749	Female	MMH	Negative	28	MMH	2
750	Female	MMH	Negative	19	MMH	0
751	Female	MMH	Negative	60	MMH	0
752	Male	MMH	Negative	29	MMH	3
753	Female	MMH	Negative	30	MMH	2
754	Female	MMH	Negative	45	MMH	4
755	Female	MMH	Negative	41	MMH	1
756	Male	MMH	Negative	41	MMH	1
757	Female	MMH	Negative	44	MMH	0
758	Female	MMH	Positive	41	MMH	0
759	Male	MMH	Negative	56	MMH	5
760	Male	MMH	Negative	67	MMH	0
761	Male	MMH	Negative	39	MMH	1
762	Female	MMH	Negative	31	MMH	0
763	Female	MMH	Negative	50	MMH	0
764	Female	MMH	Negative	31	MMH	0
765	Female	MMH	Negative	45	MMH	1
766	Male	MMH	Negative		MMH	2
767	Male	MMH	Negative	34	MMH	0
768	Female	MMH	Positive	53	MMH	0
769	Female	MMH	Negative	38	MMH	1
770	Female	MMH	Error	51	MMH	0
771	Female	MMH	Negative	53	MMH	0
772	Female	MMH	Negative	35	MMH	0
773	Female	MMH	Negative	56	MMH	1
774	Female	MMH	Positive		MMH	0
775	Female	MMH	Negative	23	MMH	0
776	Female	MMH	Negative	18	MMH	2
777	Male	MMH	Negative	58	MMH	0
778	Male	MMH	Negative	25	MMH	0
779	Female	MMH	Negative	58	MMH	5
780	Male	MMH	Negative	53	MMH	2
781	Female	MMH	Negative	60	MMH	1
782	Female	MMH	Negative	44	MMH	1
783	Female	MMH	Negative	23	MMH	3
784	Unknown	MMH	Negative	35	MMH	0
785	Female	MMH	Negative	60	MMH	3
786	Male	MMH	Negative	48	MMH	1
787	Female	MMH	Negative	41	MMH	4
788	Male	MMH	Negative	58	MMH	0
789	Male	MMH	Negative	56	MMH	5
790	Male	MMH	Negative	40	MMH	0
791	Female	MMH	Negative	60	MMH	0
792	Male	MMH	Negative	26	MMH	3
793	Male	MMH	Negative	26	MMH	3
794	Female	MMH	Negative	52	MMH	2
795	Female	MMH	Negative	36	MMH	2
796	Male	MMH	Negative	38	MMH	1
797	Female	MMH	Negative	35	MMH	3
798	Female	MMH	Negative	29	MMH	2
799	Female	MMH	Negative	56	MMH	1
800	Male	MMH	Negative	60	MMH	3
801	Male	MMH	Negative	64	MMH	0
802	Male	MMH	Negative	49	MMH	0
803	Male	MMH	Negative	26	MMH	3
804	Female	MMH	Negative	34	MMH	0
805	Male	MMH	Negative	11	MMH	2
806	Female	MMH	Negative	40	MMH	2
807	Female	MMH	Negative	58	MMH	1
808	Male	MMH	Negative	42	MMH	0
809	Female	MMH	Negative		MMH	5
810	Female	MMH	Negative	47	MMH	3
811	Female	MMH	Negative	21	MMH	3
812	Male	MMH	Negative	48	MMH	2
813	Female	MMH	Negative	47	MMH	4
814	Unknown	MMH	Negative	44	MMH	0
815	Female	MMH	Positive	50	MMH	2
816	Male	MMH	Negative	46	MMH	4
817	Male	MMH	Negative	40	MMH	2
818	Female	MMH	Negative	39	MMH	5
819	Female	MMH	Negative	42	MMH	1
820	Male	MMH	Negative	65	MMH	2
821	Female	MMH	Negative	25	MMH	2
822	Male	MMH	Negative	55	MMH	2
823	Female	MMH	Negative	35	MMH	0
824	Female	MMH	Negative	55	MMH	4
825	Male	MMH	Negative	15	MMH	1
826	Female	MMH	Negative	34	MMH	1
827	Male	MMH	Negative	16	MMH	0
828	Female	MMH	Negative	49	MMH	3
829	Female	MMH	Error	32	MMH	3
830	Female	MMH	Negative		MMH	1
831	Female	MMH	Negative	39	MMH	3
832	Unknown	MMH	Negative	26	MMH	1
833	Male	MMH	Negative	60	MMH	1
834	Male	MMH	Negative	42	MMH	0
835	Female	MMH	Negative	48	MMH	1
836	Female	MMH	Negative	34	MMH	2
837	Female	MMH	Negative	23	MMH	2
838	Female	MMH	Positive	39	MMH	0
839	Male	MMH	Negative	19	MMH	2
840	Female	MMH	Negative	32	MMH	1
841	Female	MMH	Negative	30	MMH	1
842	Male	MMH	Negative	38	MMH	0
843	Male	MMH	Negative	64	MMH	1
844	Female	MMH	Negative	33	MMH	3
845	Male	MMH	Negative	46	MMH	0
846	Female	MMH	Negative	24	MMH	2
847	Male	MMH	Negative	67	MMH	3
848	Male	MMH	Negative	54	MMH	3
849	Female	MMH	Negative	42	MMH	3
850	Female	MMH	Negative	44	MMH	3
851	Female	MMH	Negative	16	MMH	0
852	Female	MMH	Positive	40	MMH	2
853	Female	MMH	Negative	39	MMH	1
854	Male	MMH	Negative		MMH	2
855	Female	MMH	Negative	42	MMH	2
856	Female	MMH	Negative	58	MMH	1
857	Female	MMH	Negative	17	MMH	1
858	Male	MMH	Negative	55	MMH	3
859	Male	MMH	Negative	51	MMH	0
860	Male	MMH	Negative	57	MMH	4
861	Unknown	MMH	Negative	25	MMH	1
862	Unknown	MMH	Negative	34	MMH	0
863	Male	MMH	Negative	20	MMH	0
864	Male	MMH	Negative	27	MMH	3
865	Female	MMH	Negative	33	MMH	1
866	Male	MMH	Negative	47	MMH	4
867	Male	MMH	Positive	51	MMH	1
868	Female	MMH	Negative	36	MMH	5
869	Male	MMH	Negative	20	MMH	5
870	Male	MMH	Negative	30	MMH	1
871	Unknown	MMH	Negative	43	MMH	2
872	Female	MMH	Negative	50	MMH	2
873	Female	MMH	Negative	50	MMH	4
874	Unknown	MMH	Negative	46	MMH	4
875	Male	MMH	Negative	25	MMH	0
876	Female	MMH	Negative	53	MMH	2
877	Female	MMH	Negative	39	MMH	5
878	Female	MMH	Negative	33	MMH	1
879	Female	MMH	Negative	44	MMH	1
880	Male	MMH	Negative	26	MMH	1
881	Female	MMH	Negative	43	MMH	0
882	Male	MMH	Negative	37	MMH	3
883	Male	MMH	Error	44	MMH	0
884	Male	MMH	Negative	17	MMH	0
885	Male	MMH	Negative	48	MMH	2
886	Male	MMH	Positive	45	MMH	1
887	Female	MMH	Negative		MMH	2
888	Male	MMH	Negative	45	MMH	2
889	Female	MMH	Negative	41	MMH	0
890	Unknown	MMH	Negative		MMH	1
891	Female	MMH	Negative	33	MMH	1
892	Female	MMH	Negative	33	MMH	4
893	Female	MMH	Negative	22	MMH	1
894	Female	MMH	Error		MMH	3
895	Female	MMH	Negative	33	MMH	3
896	Female	MMH	Negative	42	MMH	3
897	Female	MMH	Negative	33	MMH	0
898	Female	MMH	Negative	39	MMH	3
899	Female	MMH	Negative	48	MMH	1
900	Female	MMH	Error	46	MMH	1
901	Female	MMH	Negative	38	MMH	3
902	Female	MMH	Negative	38	MMH	3
903	Female	MMH	Negative	43	MMH	6
904	Male	MMH	Negative		MMH	2
905	Female	MMH	Negative	25	MMH	3
906	Female	MMH	Negative	32	MMH	2
907	Female	MMH	Error	58	MMH	0
908	Female	MMH	Negative	48	MMH	2
909	Female	MMH	Positive	17	MMH	2
910	Female	MMH	Negative	26	MMH	1
911	Male	MMH	Positive	20	MMH	2
912	Male	MMH	Positive	42	MMH	1
913	Female	MMH	Negative	39	MMH	1
914	Female	MMH	Negative	37	MMH	4
915	Male	MMH	Negative	47	MMH	0
916	Female	MMH	Positive	36	MMH	1
917	Female	MMH	Negative	50	MMH	2
918	Male	MMH	Negative	43	MMH	1
919	Female	MMH	Negative	41	MMH	1
920	Female	MMH	Negative	45	MMH	1
921	Male	MMH	Negative	44	MMH	0
922	Female	MMH	Negative	52	MMH	0
923	Male	MMH	Negative	30	MMH	2
924	Female	MMH	Negative	32	MMH	3
925	Male	MMH	Negative	40	MMH	0
926	Male	MMH	Negative	39	MMH	4
927	Male	MMH	Negative	10	MMH	1
928	Female	MMH	Negative	47	MMH	0
929	Male	MMH	Negative	57	MMH	3
930	Male	MMH	Negative	49	MMH	4
931	Male	MMH	Negative	39	MMH	2
932	Male	MMH	Positive	26	MMH	0
933	Female	MMH	Negative	53	MMH	2
934	Unknown	MMH	Rif Positive	42	MMH	3
935	Male	MMH	Negative	36	MMH	1
936	Female	MMH	Negative	57	MMH	1
937	Female	MMH	Negative	37	MMH	1
938	Male	MMH	Negative	28	MMH	2
939	Female	MMH	Negative	26	MMH	0
940	Female	MMH	Positive	36	MMH	5
941	Female	MMH	Negative	34	MMH	0
942	Male	MMH	Negative	35	MMH	1
943	Male	MMH	Negative	48	MMH	1
944	Female	MMH	Negative	35	MMH	1
945	Male	MMH	Negative	45	MMH	3
946	Female	MMH	Negative	60	MMH	3
947	Female	MMH	Negative	49	MMH	1
948	Unknown	MMH	Negative	39	MMH	0
949	Female	MMH	Negative	41	MMH	2
950	Female	MMH	Negative	5	MMH	1
951	Male	MMH	Negative	18	MMH	0
952	Male	MMH	Negative	45	MMH	3
953	Female	MMH	Negative	46	MMH	1
954	Male	MMH	Negative	46	MMH	3
955	Female	MMH	Negative	46	MMH	2
956	Unknown	MMH	Negative	25	MMH	0
957	Male	MMH	Negative	54	MMH	0
958	Male	MMH	Negative	49	MMH	2
959	Male	MMH	Error	69	MMH	1
960	Male	MMH	Error	49	MMH	2
961	Female	MMH	Negative	42	MMH	3
962	Female	MMH	Negative	42	MMH	0
963	Female	MMH	Negative	39	MMH	0
964	Female	MMH	Negative	56	MMH	0
965	Female	MMH	Negative	41	MMH	4
966	Female	MMH	Positive	34	MMH	2
967	Male	MMH	Negative	39	MMH	2
968	Unknown	MMH	Negative	56	MMH	0
969	Male	MMH	Negative		MMH	0
970	Male	MMH	Negative	13	MMH	1
971	Female	MMH	Negative	36	MMH	1
972	Female	MMH	Negative	40	MMH	0
973	Female	MMH	Negative	54	MMH	3
974	Female	MMH	Negative	42	MMH	5
975	Female	MMH	Negative	42	MMH	4
976	Male	MMH	Negative	13	MMH	3
977	Male	MMH	Negative	52	MMH	0
978	Male	MMH	Negative	45	MMH	4
979	Female	MMH	Negative		MMH	3
980	Male	MMH	Negative	46	MMH	1
981	Female	MMH	Negative	30	MMH	1
982	Female	MMH	Negative	31	MMH	2
983	Female	MMH	Negative	32	MMH	1
984	Male	MMH	Negative	41	MMH	4
985	Female	MMH	Negative	22	MMH	2
986	Female	MMH	Negative		MMH	0
987	Female	MMH	Negative	34	MMH	2
988	Male	MMH	Negative	50	MMH	3
989	Female	MMH	Negative		MMH	3
990	Female	MMH	Negative	47	MMH	2
991	Female	MMH	Negative	29	MMH	1
992	Female	MMH	Negative	25	MMH	0
993	Male	MMH	Negative	53	MMH	0
994	Female	MMH	Negative	45	MMH	2
995	Female	MMH	Negative	26	MMH	2
996	Female	MMH	Negative	43	MMH	0
997	Unknown	MMH	Negative	25	MMH	3
998	Male	MMH	Negative	33	MMH	2
999	Unknown	MMH	Error	48	MMH	1
1000	Male	MMH	Negative	42	MMH	2
1001	Female	MMH	Error	40	MMH	0
1002	Female	MMH	Negative	49	MMH	4
1003	Female	MMH	Negative	46	MMH	1
1004	Unknown	MMH	Negative	46	MMH	2
1005	Unknown	MMH	Negative	42	MMH	0
1006	Male	MMH	Negative	26	MMH	1
1007	Female	MMH	Negative	32	MMH	2
1008	Female	MMH	Negative	49	MMH	0
1009	Female	MMH	Positive	29	MMH	2
1010	Male	MMH	Negative	32	MMH	2
1011	Female	MMH	Negative	42	MMH	1
1012	Female	MMH	Positive	47	MMH	4
1013	Female	MMH	Negative	35	MMH	1
1014	Unknown	MMH	Negative	14	MMH	3
1015	Male	MMH	Negative	37	MMH	1
1016	Female	MMH	Negative	61	MMH	3
1017	Female	MMH	Negative	47	MMH	1
1018	Female	MMH	Negative		MMH	0
1019	Female	MMH	Negative	14	MMH	1
1020	Female	MMH	Negative	57	MMH	3
1021	Female	MMH	Negative	45	MMH	2
1022	Female	MMH	Negative	42	MMH	1
1023	Female	MMH	Negative	37	MMH	1
1024	Female	MMH	Negative	53	MMH	2
1025	Female	MMH	Rif Positive	35	MMH	2
1026	Female	MMH	Positive	29	MMH	1
1027	Female	MMH	Negative	47	MMH	0
1028	Male	MMH	Negative	19	MMH	2
1029	Unknown	MMH	Negative	46	MMH	0
1030	Male	MMH	Negative	46	MMH	2
1031	Male	MMH	Negative	50	MMH	1
1032	Male	MMH	Negative	46	MMH	2
1033	Male	MMH	Negative	55	MMH	1
1034	Female	MMH	Negative	39	MMH	3
1035	Male	MMH	Negative	56	MMH	2
1036	Female	MMH	Negative	44	MMH	1
1037	Female	MMH	Positive	43	MMH	0
1038	Female	MMH	Negative	42	MMH	4
1039	Female	MMH	Negative	16	MMH	0
1040	Female	MMH	Negative	51	MMH	2
1041	Male	MMH	Negative	61	MMH	0
1042	Female	MMH	Negative	55	MMH	0
1043	Male	MMH	Negative	30	MMH	1
1044	Female	MMH	Negative	36	MMH	5
1045	Male	MMH	Negative	37	MMH	0
1046	Male	MMH	Positive	61	MMH	1
1047	Male	MMH	Negative	21	MMH	2
1048	Female	MMH	Negative	37	MMH	1
1049	Female	MMH	Negative	33	MMH	2
1050	Female	MMH	Negative	50	MMH	5
1051	Female	MMH	Negative	27	MMH	3
1052	Male	MMH	Negative	80	MMH	4
1053	Female	MMH	Negative	42	MMH	1
1054	Female	MMH	Negative	50	MMH	2
1055	Male	MMH	Negative	48	MMH	1
1056	Male	MMH	Negative	26	MMH	2
1057	Male	MMH	Negative	50	MMH	1
1058	Female	MMH	Negative	49	MMH	3
1059	Female	MMH	Negative	46	MMH	2
1060	Male	MMH	Negative		MMH	0
1061	Female	MMH	Negative	13	MMH	0
1062	Male	MMH	Negative	38	MMH	2
1063	Unknown	MMH	Negative	36	MMH	0
1064	Female	MMH	Negative	49	MMH	3
1065	Female	MMH	Negative	35	MMH	2
1066	Female	MMH	Positive	35	MMH	1
1067	Female	MMH	Negative	46	MMH	1
1068	Female	MMH	Negative	65	MMH	2
1069	Male	MMH	Negative	70	MMH	1
1070	Male	MMH	Negative	52	MMH	0
1071	Male	MMH	Negative	43	MMH	0
1072	Male	MMH	Rif Positive	19	MMH	3
1073	Unknown	MMH	Positive	57	MMH	1
1074	Female	MMH	Negative	36	MMH	0
1075	Female	MMH	Negative	25	MMH	2
1076	Male	MMH	Negative	24	MMH	1
1077	Female	MMH	Negative	45	MMH	0
1078	Female	MMH	Negative	37	MMH	2
1079	Male	MMH	Negative	21	MMH	0
1080	Female	MMH	Negative	42	MMH	3
1081	Female	MMH	Negative	43	MMH	2
1082	Male	MMH	Negative	42	MMH	3
1083	Female	MMH	Negative	35	MMH	2
1084	Male	MMH	Negative	35	MMH	3
1085	Male	MMH	Negative	51	MMH	1
1086	Female	MMH	Negative	31	MMH	2
1087	Female	MMH	Negative	36	MMH	2
1088	Female	MMH	Positive		MMH	3
1089	Female	MMH	Negative	32	MMH	3
1090	Female	MMH	Negative	57	MMH	1
1091	Female	MMH	Negative	59	MMH	0
1092	Female	MMH	Positive	56	MMH	2
1093	Male	MMH	Negative	54	MMH	2
1094	Female	MMH	Negative	52	MMH	3
1095	Male	MMH	Positive	51	MMH	5
1096	Female	MMH	Negative	21	MMH	2
1097	Male	MMH	Negative	34	MMH	5
1098	Male	MMH	Negative	41	MMH	3
1099	Female	MMH	Negative	56	MMH	1
1100	Female	MMH	Negative	45	MMH	2
1101	Female	MMH	Negative		MMH	2
1102	Female	MMH	Negative	62	MMH	0
1103	Female	MMH	Negative	67	MMH	5
1104	Female	MMH	Negative	42	MMH	2
1105	Female	MMH	Negative	68	MMH	2
1106	Female	MMH	Negative	32	MMH	2
1107	Female	MMH	Negative	32	MMH	4
1108	Female	MMH	Negative	33	MMH	1
1109	Male	MMH	Negative	42	MMH	0
1110	Female	MMH	Negative	32	MMH	0
1111	Female	MMH	Negative	38	MMH	0
1112	Male	MMH	Negative	45	MMH	1
1113	Female	MMH	Negative	49	MMH	0
1114	Female	MMH	Negative	29	MMH	1
1115	Male	MMH	Negative	66	MMH	2
1116	Female	MMH	Negative	50	MMH	2
1117	Male	MMH	Negative		MMH	0
1118	Male	MMH	Negative	47	MMH	0
1119	Female	MMH	Negative	52	MMH	1
1120	Male	MMH	Negative	18	MMH	3
1121	Male	MMH	Negative	33	MMH	0
1122	Unknown	MMH	Negative		MMH	1
1123	Male	MMH	Negative	48	MMH	2
1124	Female	MMH	Negative	36	MMH	0
1125	Male	MMH	Negative	37	MMH	1
1126	Female	MMH	Negative	37	MMH	3
1127	Male	MMH	Positive		MMH	0
1128	Male	MMH	Positive	36	MMH	1
1129	Female	MMH	Negative	26	MMH	1
1130	Female	MMH	Negative	39	MMH	2
1131	Female	MMH	Negative	48	MMH	0
1132	Female	MMH	Negative	66	MMH	1
1133	Male	MMH	Negative	33	MMH	2
1134	Unknown	MMH	Positive	34	MMH	0
1135	Female	MMH	Negative	31	MMH	1
1136	Male	MMH	Negative	57	MMH	0
1137	Female	MMH	Negative	37	MMH	1
1138	Female	MMH	Negative	56	MMH	0
1139	Female	MMH	Negative	16	MMH	2
1140	Male	MMH	Negative	42	MMH	0
1141	Female	MMH	Negative	19	MMH	2
1142	Male	MMH	Negative	10	MMH	2
1143	Male	MMH	Negative	44	MMH	2
1144	Female	MMH	Negative	66	MMH	0
1145	Female	MMH	Negative	37	MMH	3
1146	Female	MMH	Negative	22	MMH	0
1147	Female	MMH	Negative	40	MMH	3
1148	Female	MMH	Negative	33	MMH	1
1149	Male	MMH	Positive	45	MMH	1
1150	Female	MMH	Negative	67	MMH	2
1151	Male	MMH	Positive	35	MMH	1
1152	Female	MMH	Negative	24	MMH	1
1153	Female	MMH	Negative	46	MMH	2
1154	Male	MMH	Negative	57	MMH	0
1155	Female	MMH	Negative		MMH	1
1156	Female	MMH	Positive	19	MMH	0
1157	Female	MMH	Negative	32	MMH	1
1158	Male	MMH	Positive	38	MMH	0
1159	Male	MMH	Negative	25	MMH	1
1160	Female	MMH	Positive	47	MMH	0
1161	Male	MMH	Negative	47	MMH	1
1162	Female	MMH	Negative	40	MMH	1
1163	Female	MMH	Negative	33	MMH	0
1164	Male	MMH	Negative	7	MMH	1
1165	Female	MMH	Negative	29	MMH	2
1166	Unknown	MMH	Negative	30	MMH	2
1167	Male	MMH	Negative	63	MMH	0
1168	Female	MMH	Negative	27	MMH	2
1169	Female	MMH	Negative	36	MMH	1
1170	Female	MMH	Negative	41	MMH	0
1171	Male	MMH	Negative	30	MMH	1
1172	Female	MMH	Negative		MMH	1
1173	Male	MMH	Negative	26	MMH	2
1174	Female	MMH	Negative	31	MMH	1
1175	Female	MMH	Negative	15	MMH	1
1176	Unknown	MMH	Negative	23	MMH	1
1177	Female	MMH	Negative	47	MMH	2
1178	Male	MMH	Negative	48	MMH	1
1179	Female	MMH	Positive	53	MMH	1
1180	Unknown	MMH	Negative	52	MMH	2
1181	Female	MMH	Negative	45	MMH	1
1182	Female	MMH	Negative		MMH	2
1183	Female	MMH	Negative	67	MMH	2
1184	Female	MMH	Negative	41	MMH	0
1185	Female	MMH	Negative	46	MMH	1
1186	Female	MMH	Negative	33	MMH	2
1187	Male	MMH	Negative	28	MMH	1
1188	Female	MMH	Negative	34	MMH	0
1189	Female	MMH	Negative	47	MMH	0
1190	Female	MMH	Negative	55	MMH	0
1191	Male	MMH	Negative	44	MMH	2
1192	Male	MMH	Negative	18	MMH	2
1193	Male	MMH	Negative	45	MMH	2
1194	Female	MMH	Positive	40	MMH	4
1195	Male	MMH	Negative	55	MMH	1
1196	Male	MMH	Negative	43	MMH	2
1197	Female	MMH	Negative	40	MMH	0
1198	Female	MMH	Negative	34	MMH	2
1199	Male	MMH	Positive	54	MMH	1
1200	Female	MMH	Negative	35	MMH	6
1201	Female	MMH	Negative	44	MMH	1
1202	Female	MMH	Negative	69	MMH	2
1203	Unknown	MMH	Negative	33	MMH	1
1204	Male	MMH	Negative	43	MMH	2
1205	Female	MMH	Positive	4	MMH	1
1206	Female	MMH	Negative	49	MMH	2
1207	Female	MMH	Negative	25	MMH	3
1208	Female	MMH	Negative	28	MMH	2
1209	Male	MMH	Negative	37	MMH	0
1210	Male	MMH	Negative	58	MMH	4
1211	Female	MMH	Negative	30	MMH	4
1212	Female	MMH	Negative	33	MMH	5
1213	Female	MMH	Negative	40	MMH	1
1214	Female	MMH	Negative	30	MMH	0
1215	Unknown	MMH	Negative	25	MMH	0
1216	Female	MMH	Positive	54	MMH	3
1217	Female	MMH	Negative	47	MMH	1
1218	Female	MMH	Negative	24	MMH	0
1219	Unknown	MMH	Negative	35	MMH	0
1220	Male	MMH	Negative	36	MMH	4
1221	Female	MMH	Negative	43	MMH	3
1222	Female	MMH	Positive	14	MMH	0
1223	Female	MMH	Negative	42	MMH	2
1224	Female	MMH	Negative	49	MMH	0
1225	Male	MMH	Negative		MMH	2
1226	Female	MMH	Negative	24	MMH	0
1227	Male	MMH	Negative	51	MMH	0
1228	Female	MMH	Negative	65	MMH	1
1229	Male	MMH	Negative	35	MMH	0
1230	Female	MMH	Positive	24	MMH	4
1231	Female	MMH	Rif Positive	37	MMH	1
1232	Female	MMH	Negative	50	MMH	0
1233	Male	MMH	Negative	31	MMH	2
1234	Male	MMH	Negative	56	MMH	1
1235	Female	MMH	Positive	44	MMH	3
1236	Unknown	MMH	Negative	70	MMH	1
1237	Female	MMH	Negative	28	MMH	1
1238	Female	MMH	Negative	42	MMH	5
1239	Male	MMH	Negative	51	MMH	5
1240	Female	MMH	Negative	52	MMH	3
1241	Unknown	MMH	Negative	58	MMH	3
1242	Female	MMH	Negative	32	MMH	0
1243	Male	MMH	Negative	39	MMH	2
1244	Male	MMH	Negative	21	MMH	3
1245	Male	MMH	Negative	49	MMH	3
1246	Female	MMH	Negative	47	MMH	1
1247	Female	MMH	Negative	23	MMH	2
1248	Female	MMH	Negative	37	MMH	0
1249	Female	MMH	Negative	48	MMH	4
1250	Male	MMH	Negative	38	MMH	2
1251	Female	MMH	Positive	40	MMH	2
1252	Female	MMH	Negative	32	MMH	4
1253	Unknown	MMH	Negative	39	MMH	2
1254	Female	MMH	Negative	42	MMH	1
1255	Female	MMH	Negative	34	MMH	0
1256	Male	MMH	Negative	52	MMH	1
1257	Female	MMH	Negative	43	MMH	0
1258	Female	MMH	Negative	16	MMH	0
1259	Unknown	MMH	Negative	51	MMH	3
1260	Female	MMH	Negative	41	MMH	1
1261	Female	MMH	Positive	39	MMH	1
1262	Male	MMH	Negative	47	MMH	0
1263	Female	MMH	Negative	28	MMH	0
1264	Male	MMH	Negative	40	MMH	1
1265	Male	MMH	Negative	38	MMH	3
1266	Male	MMH	Negative	61	MMH	2
1267	Female	MMH	Negative	34	MMH	2
1268	Female	MMH	Negative	42	MMH	2
1269	Female	MMH	Negative	60	MMH	3
1270	Female	MMH	Negative	52	MMH	2
1271	Male	MMH	Negative	32	MMH	0
1272	Female	MMH	Negative	37	MMH	0
1273	Male	MMH	Error	42	MMH	3
1274	Male	MMH	Negative	61	MMH	0
1275	Female	MMH	Negative	36	MMH	2
1276	Female	MMH	Positive	35	MMH	2
1277	Male	MMH	Negative	46	MMH	0
1278	Male	MMH	Positive	48	MMH	2
1279	Unknown	MMH	Negative	47	MMH	1
1280	Female	MMH	Negative	43	MMH	2
1281	Male	MMH	Negative	43	MMH	1
1282	Male	MMH	Negative	28	MMH	0
1283	Female	MMH	Negative	39	MMH	3
1284	Female	MMH	Negative	33	MMH	1
1285	Female	MMH	Negative	44	MMH	0
1286	Female	MMH	Positive	20	MMH	2
1287	Female	MMH	Negative	37	MMH	1
1288	Female	MMH	Negative	15	MMH	0
1289	Male	MMH	Negative	49	MMH	3
1290	Female	MMH	Negative	54	MMH	1
1291	Female	MMH	Negative	49	MMH	0
1292	Unknown	MMH	Negative		MMH	0
1293	Female	MMH	Positive	33	MMH	0
1294	Male	MMH	Negative		MMH	1
1295	Male	MMH	Positive	18	MMH	2
1296	Male	MMH	Negative	33	MMH	2
1297	Male	MMH	Negative	29	MMH	0
1298	Male	MMH	Negative	44	MMH	0
1299	Female	MMH	Negative	39	MMH	2
1300	Female	MMH	Positive	41	MMH	2
1301	Female	MMH	Negative	40	MMH	0
1302	Female	MMH	Negative	45	MMH	0
1303	Male	MMH	Negative	46	MMH	0
1304	Female	MMH	Negative	45	MMH	3
1305	Female	MMH	Negative	42	MMH	2
1306	Female	MMH	Negative	44	MMH	3
1307	Female	MMH	Negative	44	MMH	1
1308	Female	MMH	Negative	44	MMH	3
1309	Male	MMH	Negative	51	MMH	0
1310	Female	MMH	Negative	48	MMH	2
1311	Male	MMH	Negative	42	MMH	2
1312	Female	MMH	Negative	35	MMH	1
1313	Female	MMH	Negative	41	MMH	1
1314	Female	MMH	Negative	15	MMH	3
1315	Male	MMH	Error	55	MMH	1
1316	Male	MMH	Negative	34	MMH	0
1317	Male	MMH	Negative	67	MMH	3
1318	Female	MMH	Negative	44	MMH	3
1319	Female	MMH	Negative	44	MMH	1
1320	Female	MMH	Negative	40	MMH	3
1321	Male	MMH	Negative	55	MMH	2
1322	Female	MMH	Error	45	MMH	0
1323	Female	MMH	Negative	36	MMH	2
1324	Male	MMH	Negative	34	MMH	1
1325	Female	MMH	Negative	40	MMH	1
1326	Female	MMH	Negative	47	MMH	1
1327	Female	MMH	Negative	25	MMH	0
1328	Female	MMH	Negative	23	MMH	2
1329	Male	MMH	Negative	18	MMH	3
1330	Female	MMH	Negative	18	MMH	1
1331	Female	MMH	Negative	70	MMH	2
1332	Female	MMH	Negative	39	MMH	1
1333	Female	MMH	Negative	36	MMH	1
1334	Female	MMH	Negative	14	MMH	2
1335	Male	MMH	Negative	15	MMH	3
1336	Female	MMH	Negative	46	MMH	1
1337	Female	MMH	Negative	36	MMH	3
1338	Female	MMH	Positive	49	MMH	4
1339	Female	MMH	Negative	16	MMH	0
1340	Female	MMH	Negative	38	MMH	0
1341	Male	MMH	Negative	41	MMH	1
1342	Female	MMH	Negative	40	MMH	0
1343	Female	MMH	Positive	43	MMH	1
1344	Female	MMH	Negative	48	MMH	1
1345	Female	MMH	Negative	21	MMH	2
1346	Female	MMH	Positive	53	MMH	1
1347	Male	MMH	Positive	25	MMH	0
1348	Female	MMH	Negative	40	MMH	0
1349	Female	MMH	Negative	56	MMH	2
1350	Male	MMH	Negative	43	MMH	1
1351	Male	MMH	Negative	6	MMH	2
1352	Male	MMH	Negative	34	MMH	0
1353	Female	MMH	Negative	38	MMH	0
1354	Male	MMH	Negative	43	MMH	2
1355	Female	MMH	Negative	60	MMH	2
1356	Male	MMH	Negative	40	MMH	0
1357	Male	MMH	Negative	34	MMH	1
1358	Male	MMH	Negative	22	MMH	2
1359	Female	MMH	Error	48	MMH	0
1360	Female	MMH	Negative	46	MMH	3
1361	Female	MMH	Negative	40	MMH	3
1362	Female	MMH	Negative	39	MMH	1
1363	Female	MMH	Negative	29	MMH	0
1364	Female	MMH	Negative	57	MMH	2
1365	Female	MMH	Negative	54	MMH	0
1366	Male	MMH	Negative	46	MMH	2
1367	Male	MMH	Negative	39	MMH	1
1368	Female	MMH	Negative	54	MMH	1
1369	Unknown	MMH	Negative	45	MMH	0
1370	Male	MMH	Negative	65	MMH	1
1371	Female	MMH	Negative	50	MMH	2
1372	Female	MMH	Negative	33	MMH	1
1373	Female	MMH	Negative	15	MMH	4
1374	Female	MMH	Negative	63	MMH	0
1375	Female	MMH	Positive	65	MMH	1
1376	Female	MMH	Positive	56	MMH	1
1377	Female	MMH	Negative	19	MMH	1
1378	Male	MMH	Negative	54	MMH	1
1379	Female	MMH	Negative	53	MMH	0
1380	Female	MMH	Negative	52	MMH	0
1381	Male	MMH	Negative	37	MMH	1
1382	Male	MMH	Negative	39	MMH	0
1383	Female	MMH	Negative	33	MMH	0
1384	Female	MMH	Negative	38	MMH	2
1385	Female	MMH	Negative	31	MMH	0
1386	Female	MMH	Negative	39	MMH	1
1387	Male	MMH	Positive	41	MMH	0
1388	Female	MMH	Negative	32	MMH	3
1389	Female	MMH	Negative	31	MMH	0
1390	Female	MMH	Positive	36	MMH	3
1391	Male	MMH	Negative	57	MMH	2
1392	Female	MMH	Negative	30	MMH	0
1393	Female	MMH	Negative	42	MMH	0
1394	Female	MMH	Negative	65	MMH	0
1395	Female	MMH	Negative	44	MMH	0
1396	Female	MMH	Negative	51	MMH	1
1397	Female	MMH	Negative	25	MMH	1
1398	Female	MMH	Negative	35	MMH	0
1399	Female	MMH	Negative	38	MMH	2
1400	Female	MMH	Negative	34	MMH	1
1401	Female	MMH	Error	43	MMH	0
1402	Female	MMH	Negative	24	MMH	1
1403	Female	MMH	Negative	21	MMH	2
1404	Female	MMH	Negative	55	MMH	3
1405	Female	MMH	Negative	48	MMH	2
1406	Female	MMH	Negative	39	MMH	2
1407	Unknown	MMH	Negative	63	MMH	1
1408	Female	MMH	Negative	48	MMH	2
1409	Female	MMH	Negative	42	MMH	2
1410	Male	MMH	Negative	53	MMH	1
1411	Female	MMH	Negative	39	MMH	0
1412	Female	MMH	Negative	42	MMH	6
1413	Female	MMH	Negative	33	MMH	1
1414	Unknown	MMH	Negative	42	MMH	0
1415	Female	MMH	Negative	37	MMH	4
1416	Female	MMH	Positive	43	MMH	0
1417	Female	MMH	Negative	72	MMH	2
1418	Female	MMH	Negative	39	MMH	0
1419	Female	MMH	Negative	45	MMH	0
1420	Male	MMH	Negative	69	MMH	0
1421	Female	MMH	Negative	29	MMH	0
1422	Female	MMH	Negative	35	MMH	0
1423	Female	MMH	Negative	34	MMH	5
1424	Female	MMH	Negative	30	MMH	2
1425	Female	MMH	Negative	50	MMH	0
1426	Female	MMH	Error	41	MMH	1
1427	Male	MMH	Positive	22	MMH	0
1428	Female	MMH	Negative	34	MMH	3
1429	Male	MMH	Negative	18	MMH	3
1430	Unknown	MMH	Negative	41	MMH	2
1431	Female	MMH	Negative	40	MMH	1
1432	Female	MMH	Negative	46	MMH	2
1433	Unknown	MMH	Negative	44	MMH	2
1434	Male	MMH	Negative	49	MMH	2
1435	Female	MMH	Negative	34	MMH	2
1436	Female	MMH	Negative	35	MMH	2
1437	Female	MMH	Negative	29	MMH	2
1438	Female	MMH	Negative	56	MMH	2
1439	Male	MMH	Negative	41	MMH	0
1440	Female	MMH	Negative	41	MMH	2
1441	Female	MMH	Negative	28	MMH	0
1442	Female	MMH	Negative	53	MMH	2
1443	Female	MMH	Negative	40	MMH	2
1444	Female	MMH	Error	37	MMH	2
1445	Female	MMH	Negative	40	MMH	2
1446	Male	MMH	Negative	41	MMH	0
1447	Unknown	MMH	Negative	52	MMH	2
1448	Female	MMH	Negative	36	MMH	2
1449	Male	MMH	Negative	49	MMH	0
1450	Female	MMH	Negative	48	MMH	1
1451	Female	MMH	Positive	51	MMH	1
1452	Female	MMH	Negative	40	MMH	2
1453	Male	MMH	Negative	30	MMH	2
1454	Female	MMH	Negative	36	MMH	3
1455	Female	MMH	Negative	67	MMH	1
1456	Male	MMH	Negative	21	MMH	1
1457	Female	MMH	Negative	69	MMH	1
1458	Female	MMH	Negative	55	MMH	3
1459	Female	MMH	Positive	40	MMH	1
1460	Female	MMH	Positive	43	MMH	0
1461	Female	MMH	Negative	50	MMH	1
1462	Female	MMH	Negative	40	MMH	0
1463	Female	MMH	Negative	54	MMH	2
1464	Male	MMH	Negative	37	MMH	2
1465	Female	MMH	Negative	48	MMH	5
1466	Female	MMH	Negative	43	MMH	4
1467	Female	MMH	Negative	48	MMH	2
1468	Male	MMH	Negative	60	MMH	1
1469	Female	MMH	Negative	34	MMH	5
1470	Male	MMH	Negative	69	MMH	2
1471	Unknown	MMH	Negative	24	MMH	2
1472	Female	MMH	Negative	41	MMH	4
1473	Female	MMH	Negative	23	MMH	1
1474	Female	MMH	Error	29	MMH	1
1475	Female	MMH	Negative	36	MMH	1
1476	Male	MMH	Negative	74	MMH	3
1477	Female	MMH	Negative	45	MMH	1
1478	Female	MMH	Negative	53	MMH	1
1479	Female	MMH	Negative	45	MMH	0
1480	Female	MMH	Negative	10	MMH	1
1481	Female	MMH	Negative	54	MMH	2
1482	Female	MMH	Negative	48	MMH	0
1483	Male	MMH	Negative	61	MMH	1
1484	Female	MMH	Negative	30	MMH	3
1485	Female	MMH	Negative	20	MMH	0
1486	Male	MMH	Negative	28	MMH	1
1487	Female	MMH	Negative	40	MMH	1
1488	Male	MMH	Positive	37	MMH	1
1489	Male	MMH	Negative	52	MMH	0
1490	Male	MMH	Negative	44	MMH	4
1491	Male	MMH	Negative	52	MMH	1
1492	Female	MMH	Negative	23	MMH	0
1493	Male	MMH	Negative	63	MMH	1
1494	Unknown	MMH	Positive	37	MMH	1
1495	Male	MMH	Negative	47	MMH	2
1496	Female	MMH	Positive	38	MMH	0
1497	Male	MMH	Negative	42	MMH	2
1498	Female	MMH	Negative	41	MMH	5
1499	Female	MMH	Negative		MMH	1
1500	Female	MMH	Negative	35	MMH	1
1501	Female	MMH	Negative	17	MMH	1
1502	Female	MMH	Negative	44	MMH	2
1503	Female	MMH	Negative	39	MMH	1
1504	Female	MMH	Negative	39	MMH	5
1505	Male	MMH	Negative	46	MMH	2
1506	Female	MMH	Negative	25	MMH	2
1507	Male	MMH	Negative	26	MMH	2
1508	Female	MMH	Positive	49	MMH	2
1509	Female	MMH	Negative	41	MMH	4
1510	Male	MMH	Negative	45	MMH	0
1511	Female	MMH	Negative	44	MMH	1
1512	Female	MMH	Negative	47	MMH	4
1513	Female	MMH	Negative	36	MMH	3
1514	Female	MMH	Negative	52	MMH	3
1515	Male	MMH	Negative	31	MMH	3
1516	Male	MMH	Negative	48	MMH	2
1517	Female	MMH	Positive	44	MMH	0
1518	Male	MMH	Negative	64	MMH	1
1519	Male	MMH	Negative	56	MMH	2
1520	Female	MMH	Negative	43	MMH	0
1521	Male	MMH	Negative	40	MMH	1
1522	Male	MMH	Positive	39	MMH	2
1523	Female	MMH	Positive	40	MMH	4
1524	Female	MMH	Positive	46	MMH	0
1525	Male	MMH	Negative	6	MMH	1
1526	Female	MMH	Negative	15	MMH	1
1527	Female	MMH	Negative	21	MMH	1
1528	Female	MMH	Positive	56	MMH	0
1529	Female	MMH	Negative	37	MMH	0
1530	Male	MMH	Negative	55	MMH	0
1531	Male	MMH	Negative	22	MMH	0
1532	Male	MMH	Negative	51	MMH	1
1533	Male	MMH	Negative	52	MMH	2
1534	Female	MMH	Negative	28	MMH	1
1535	Female	MMH	Negative	43	MMH	3
1536	Female	MMH	Positive	55	MMH	3
1537	Female	MMH	Negative	38	MMH	2
1538	Female	MMH	Negative	44	MMH	0
1539	Male	MMH	Positive	37	MMH	0
1540	Female	MMH	Negative	40	MMH	1
1541	Female	MMH	Positive	35	MMH	1
1542	Female	MMH	Negative	38	MMH	2
1543	Female	MMH	Positive	22	MMH	2
1544	Male	MMH	Negative	51	MMH	3
1545	Male	MMH	Negative	43	MMH	1
1546	Female	MMH	Negative	6	MMH	3
1547	Male	MMH	Negative	36	MMH	0
1548	Unknown	MMH	Negative	49	MMH	0
1549	Female	MMH	Negative	39	MMH	0
1550	Female	MMH	Negative	42	MMH	0
1551	Female	MMH	Negative	47	MMH	2
1552	Female	MMH	Negative	17	MMH	1
1553	Female	MMH	Negative	33	MMH	1
1554	Male	MMH	Positive	23	MMH	0
1555	Female	MMH	Negative	44	MMH	2
1556	Male	MMH	Negative	57	MMH	2
1557	Female	MMH	Positive	31	MMH	2
1558	Female	MMH	Positive	39	MMH	2
1559	Male	MMH	Negative	37	MMH	2
1560	Female	MMH	Negative	6	MMH	4
1561	Female	MMH	Negative	29	MMH	0
1562	Female	MMH	Negative	35	MMH	1
1563	Male	MMH	Negative	45	MMH	3
1564	Male	MMH	Negative	54	MMH	1
1565	Male	MMH	Negative	51	MMH	1
1566	Female	MMH	Negative	37	MMH	2
1567	Female	MMH	Negative	29	MMH	2
1568	Male	MMH	Rif Positive	19	MMH	2
1569	Female	MMH	Negative	37	MMH	2
1570	Male	MMH	Negative	47	MMH	1
1571	Female	MMH	Negative	47	MMH	1
1572	Female	MMH	Negative	48	MMH	2
1573	Female	MMH	Negative	33	MMH	2
1574	Female	MMH	Negative	36	MMH	2
1575	Male	MMH	Negative	48	MMH	2
1576	Male	MMH	Negative	8	MMH	1
1577	Female	MMH	Negative	38	MMH	3
1578	Female	MMH	Negative	17	MMH	1
1579	Male	MMH	Negative	49	MMH	2
1580	Male	MMH	Negative	54	MMH	2
1581	Male	MMH	Negative	34	MMH	2
